# Supplementary material for: Computational bioacoustics with deep learning: a review and roadmap
Source: PeerJ. 2022 Mar 21;10:e13152. doi: 10.7717/peerj.13152 (PMC8944344; doi:10.7717/peerj.13152)
Supplement: Supplemental Information 1 [file peerj-10-13152-s001.zip]

Archive with 1 entries (1 files):
- bibliography_compbioac_deeplearning_2022_all.bib
