# Supplementary material for: Computational bioacoustics with deep learning: a review and roadmap
Source: PeerJ. 2022 Mar 21;10:e13152. doi: 10.7717/peerj.13152 (PMC8944344; doi:10.7717/peerj.13152)
Supplement: Supplemental Information 1 [file peerj-10-13152-s001.zip › bibliography_compbioac_deeplearning_2022_all.bib]

% Encoding: UTF-8

@Article{Xu:2021,
  author        = {Han Xu and Zhang Zhengyan and Ding Ning and Gu Yuxian and Liu Xiao and Huo Yuqi and Qiu Jiezhong and Zhang Liang and Han Wentao and Huang Minlie and Jin Qin and Lan Yanyan and Liu Yang and Liu Zhiyuan and Lu Zhiwu and Qiu Xipeng and Song Ruihua and Tang Jie and Wen Ji-Rong and Yuan Jinhui and Zhao Wayne Xin and Zhu Jun},
  title         = {Pre-Trained Models: Past, Present and Future},
  journal       = {AI Open},
  year          = {2021},
  abstract      = {Large-scale pre-trained models (PTMs) such as BERT and GPT have recently achieved great success and become a milestone in the field of artificial intelligence (AI). Owing to sophisticated pre-training objectives and huge model parameters, large-scale PTMs can effectively capture knowledge from massive labeled and unlabeled data. By storing knowledge into huge parameters and fine-tuning on specific tasks, the rich knowledge implicitly encoded in huge parameters can benefit a variety of downstream tasks, which has been extensively demonstrated via experimental verification and empirical analysis. It is now the consensus of the AI community to adopt PTMs as backbone for downstream tasks rather than learning models from scratch. In this paper, we take a deep look into the history of pre-training, especially its special relation with transfer learning and self-supervised learning, to reveal the crucial position of PTMs in the AI development spectrum. Further, we comprehensively review the latest breakthroughs of PTMs. These breakthroughs are driven by the surge of computational power and the increasing availability of data, towards four important directions: designing effective architectures, utilizing rich contexts, improving computational efficiency, and conducting interpretation and theoretical analysis. Finally, we discuss a series of open problems and research directions of PTMs, and hope our view can inspire and advance the future study of PTMs.},
  archiveprefix = {arXiv},
  doi           = {10.1016/j.aiopen.2021.08.002},
  eprint        = {2106.07139},
  primaryclass  = {cs.AI},
  publisher     = {Elsevier},
}

@Article{Jiang::2019,
  author    = {Jiang, Jia-jia and Bu, Ling-ran and Duan, Fa-jie and Wang, Xian-quan and Liu, Wei and Sun, Zhong-bo and Li, Chun-yue},
  title     = {Whistle detection and classification for whales based on convolutional neural networks},
  journal   = {Applied Acoustics},
  year      = {2019},
  volume    = {150},
  pages     = {169--178},
  publisher = {Elsevier},
}

@Article{Zhong::2020b,
  author               = {Zhong, Ming and LeBien, Jack and Campos-Cerqueira, Marconi and Dodhia, Rahul and Ferres, Juan Lavista and Velev, Julian P. and Aide, T. Mitchell},
  title                = {Multispecies bioacoustic classification using transfer learning of deep convolutional neural networks with pseudo-labeling},
  journal              = {Applied Acoustics},
  year                 = {2020},
  volume               = {{166}},
  month                = {{SEP}},
  issn                 = {{0003-682X}},
  abstract             = {{In this study, we evaluated deep convolutional neural networks for
   classifying the calls of 24 birds and amphibian species detected in
   ambient field recordings from the tropical mountains of Puerto Rico.
   Training data were collected using a template-based detection algorithm
   followed by a manual validation process. As preparing sufficient
   training data is a major challenge for many deep learning applications,
   we propose a novel approach that combines transfer learning of a
   pre-trained deep convolutional neural network (CNN) model and a
   semi-supervised pseudo-labeling method with a custom loss function to
   meet this challenge. Our proposed methodology enables the network to be
   trained in a supervised fashion with labeled and unlabeled data
   simultaneously, which effectively increases the size of training set and
   thus boosts the model performance. In classifying a test set of manually
   validated positive and negative template-based detections, our proposed
   model achieves 97.7\% sensitivity (true positive rate), 96.4\%
   specificity (true negative rate) and 99.5\% Area Under a Curve (AUC).
   This multi-label multi-species classification methodology and its
   framework can be easily adopted by other acoustic classification
   problems. (C) 2020 Elsevier Ltd. All rights reserved.}},
  article-number       = {{107375}},
  doi                  = {{10.1016/j.apacoust.2020.107375}},
  eissn                = {{1872-910X}},
  researcherid-numbers = {{Velev, Julian/AAU-4266-2021}},
  unique-id            = {{WOS:000536142500035}},
}

@Article{Wang::2021,
  author    = {Wang, Kui and Wu, Pei and Cui, Hongmei and Xuan, Chuanzhong and Su, He},
  title     = {Identification and classification for sheep foraging behavior based on acoustic signal and deep learning},
  journal   = {Computers and Electronics in Agriculture},
  year      = {2021},
  volume    = {187},
  pages     = {106275},
  abstract  = {It is very significant to monitor livestock foraging behavior accurately and in real-time to further improve pasture management and livestock welfare. Although various algorithms have been developed to identify and classify animals' foraging behavior, it still has room to be improved in generality and function. In this study, a representative acoustic dataset generated by typical bodyweight sheep when grazing on various grasses and subsequent ruminating was created. Then an algorithm for the identification and classification of foraging behavior was proposed based on feature extraction technique and deep learning. Specifically, all prominent fragments in the acoustic signal were identified as events by the identification algorithm, and the events were classified as noise, chew, bite, chew-bite, or ruminating behavior through the classification model. The effect of each parameter on the identification algorithm was analyzed, and an optimal set of parameters was derived. As a result, the accuracy of 96.13% was achieved by the identification algorithm with the optimal parameters. Meanwhile, the performances of three common deep network models, including deep neural network (DNN), convolutional neural network (CNN), and recurrent neural network (RNN), were compared. The results showed that the RNN, CNN, and DNN model's accuracy were 93.17%, 92.53%, and 79.43%, respectively. The RNN model had a stronger classification capacity than the CNN model since it involved the inter-dependent information of adjacent events. The CNN model achieved a superior classification performance than the DNN model because the log-scaled Mel-spectrogram representation of the event waveform was more effective than the waveform itself. The algorithm proposed in this study could be well applied to identify and classify all foraging behaviors of typical weight sheep foraging freely on various grasses in the future.},
  publisher = {Elsevier},
}

@Article{LeBien::2020,
  author               = {LeBien, Jack and Zhong, Ming and Campos-Cerqueira, Marconi and Velev, Julian P. and Dodhia, Rahul and Ferres, Juan Lavista and Aide, T. Mitchell},
  title                = {{A pipeline for identification of bird and frog species in tropical soundscape recordings using a convolutional neural network}},
  journal              = {Ecological Informatics},
  year                 = {{2020}},
  volume               = {{59}},
  issn                 = {{1574-9541}},
  abstract             = {{Automated acoustic recorders can collect long-term soundscape data
   containing species-specific signals in remote environments. Ecologists
   have increasingly used them for studying diverse fauna around the globe.
   Deep learning methods have gained recent attention for automating the
   process of species identification in soundscape recordings. We present
   an end-to-end pipeline for training a convolutional neural network (CNN)
   for multispecies multi-label classification of soundscape recordings,
   starting from raw, unlabeled audio. Training data for species-specific
   signals are collected using a semi-automated procedure consisting of an
   efficient template-based signal detection algorithm and a graphical user
   interface for rapid detection validation. A CNN is then trained based on
   mel-spectrograms of sound to predict the set of species present in a
   recording. Transfer learning of a pre-trained model is employed to
   reduce the necessary training data and time. Furthermore, we define a
   loss function that allows for using true and false template-based
   detections to train a multi-class multi-label audio classifier. This
   approach leverages relevant absence (negative) information in training,
   and reduces the effort in creating multi-label training data by allowing
   weak labels. We evaluated the pipeline using a set of soundscape
   recordings collected across 749 sites in Puerto Rico. A CNN model was
   trained to identify 24 regional species of birds and frogs. The
   semi-automated training data collection process greatly reduced the
   manual effort required for training. The model was evaluated on an
   excluded set of 1000 randomly sampled 1-min soundscapes from 17 sites in
   the El Yunque National Forest. The test recordings contained an average
   of similar to 3 present target species per recording, and a maximum of
   8. The test set also showed a large class imbalance with most species
   being present in less than 5\% of recordings, and others present in
   25\%. The model achieved a mean-average-precision of 0.893 across the 24
   species. Across all predictions, the total average-precision was 0.975.}},
  article-number       = {{101113}},
  doi                  = {{10.1016/j.ecoinf.2020.101113}},
  eissn                = {{1878-0512}},
  researcherid-numbers = {{Velev, Julian/AAU-4266-2021}},
  unique-id            = {{WOS:000564617800001}},
}

@Article{Zhong::2021a,
  author         = {Zhong, Ming and Taylor, Ruth and Bates, Naomi and Christey, Damian and Basnet, Hari and Flippin, Jennifer and Palkovitz, Shane and Dodhia, Rahul and Ferres, Juan Lavista},
  title          = {Acoustic detection of regionally rare bird species through deep convolutional neural networks},
  journal        = {Ecological Informatics},
  year           = {2021},
  volume         = {{64}},
  pages          = {101333},
  month          = {{SEP}},
  issn           = {{1574-9541}},
  abstract       = {Bioacoustic monitoring with machine learning (ML) models can provide valuable insights for informed decision-making in conservation efforts. In this study, the team built deep convolutional neural networks to analyze field recordings and classify calls of Yellow-vented warbler (Phylloscopus cantator) and Rufous-throated wren-babbler (Spelaeornis caudatus), both of which are regionally rare in Nepal. Data augmentation techniques for calls of the two bird species were utilized to effectively increase the size of the training set and thus boost model performance. Nepali ornithologists were engaged in iterative data labeling from field recordings, leveraging ML technology in conjunction with expert manual labeling and verification. The model output provides insights of species activity and abundance throughout 2018–2019 in multiple ecosystems along an elevational transect in the Barun River Valley, Nepal. The results of this study may help conservationists better understand species distribution, behavior, diversity, and habitat preference. Additionally, the results provide baseline data to quantify future changes due to habitat disruption or climate change. This modeling methodology and its framework can be easily adopted by other acoustic classification problems.},
  article-number = {{101333}},
  doi            = {{10.1016/j.ecoinf.2021.101333}},
  eissn          = {{1878-0512}},
  publisher      = {Elsevier},
  unique-id      = {{WOS:000691790100001}},
}

@Article{Gupta::2021,
  author         = {Gupta, Gaurav and Kshirsagar, Meghana and Zhong, Ming and Gholami, Shahrzad and Ferres, Juan Lavista},
  title          = {Comparing recurrent convolutional neural networks for large scale bird species classification},
  journal        = {Scientific reports},
  year           = {2021},
  volume         = {11},
  number         = {1},
  pages          = {1--12},
  month          = {{AUG 24}},
  issn           = {{2045-2322}},
  abstract       = {{We present a deep learning approach towards the large-scale prediction
   and analysis of bird acoustics from 100 different bird species. We use
   spectrograms constructed on bird audio recordings from the Cornell Bird
   Challenge (CBC)2020 dataset, which includes recordings of multiple and
   potentially overlapping bird vocalizations with background noise. Our
   experiments show that a hybrid modeling approach that involves a
   Convolutional Neural Network (CNN) for learning the representation for a
   slice of the spectrogram, and a Recurrent Neural Network (RNN) for the
   temporal component to combine across time-points leads to the most
   accurate model on this dataset. We show results on a spectrum of models
   ranging from stand-alone CNNs to hybrid models of various types obtained
   by combining CNNs with other CNNs or RNNs of the following types: Long
   Short-Term Memory (LSTM) networks, Gated Recurrent Units (GRU), and
   Legendre Memory Units (LMU). The best performing model achieves an
   average accuracy of 67\% over the 100 different bird species, with the
   highest accuracy of 90\% for the bird species, Red crossbill. We further
   analyze the learned representations visually and find them to be
   intuitive, where we find that related bird species are clustered close
   together. We present a novel way to empirically interpret the
   representations learned by the LMU-based hybrid model which shows how
   memory channel patterns change over time with the changes seen in the
   spectrograms.}},
  article-number = {{17085}},
  doi            = {{10.1038/s41598-021-96446-w}},
  publisher      = {Nature Publishing Group},
  unique-id      = {{WOS:000691025800061}},
}

@Article{Zhong::2021,
  author    = {Zhong, Ming and Torterotot, Maelle and Branch, Trevor A and Stafford, Kathleen M and Royer, Jean-Yves and Dodhia, Rahul and Lavista Ferres, Juan},
  title     = {Detecting, classifying, and counting blue whale calls with Siamese neural networks},
  journal   = {The Journal of the Acoustical Society of America},
  year      = {2021},
  volume    = {149},
  number    = {5},
  pages     = {3086--3094},
  abstract  = {The goal of this project is to use acoustic signatures to detect, classify, and count the calls of four acoustic populations of blue whales so that, ultimately, the conservation status of each population can be better assessed. We used manual annotations from 350 h of audio recordings from the underwater hydrophones in the Indian Ocean to build a deep learning model to detect, classify, and count the calls from four acoustic song types. The method we used was Siamese neural networks (SNN), a class of neural network architectures that are used to find the similarity of the inputs by comparing their feature vectors, finding that they outperformed the more widely used convolutional neural networks (CNN). Specifically, the SNN outperform a CNN with 2% accuracy improvement in population classification and 1.7%–6.4% accuracy improvement in call count estimation for each blue whale population. In addition, even though we treat the call count estimation problem as a classification task and encode the number of calls in each spectrogram as a categorical variable, SNN surprisingly learned the ordinal relationship among them. SNN are robust and are shown here to be an effective way to automatically mine large acoustic datasets for blue whale calls.},
  publisher = {Acoustical Society of America},
}

@Article{Yang::2021,
  author    = {Yang, Wuyi and Chang, Wenlei and Song, Zhongchang and Zhang, Yu and Wang, Xianyan},
  title     = {Transfer learning for denoising the echolocation clicks of finless porpoise (Neophocaena phocaenoides sunameri) using deep convolutional autoencoders},
  journal   = {The Journal of the Acoustical Society of America},
  year      = {2021},
  volume    = {150},
  number    = {2},
  pages     = {1243--1250},
  abstract  = {Ocean noise has a negative impact on the acoustic recordings of odontocetes' echolocation clicks. In this study, deep convolutional autoencoders (DCAEs) are presented to denoise the echolocation clicks of the finless porpoise (Neophocaena phocaenoides sunameri). A DCAE consists of an encoder network and a decoder network. The encoder network is composed of convolutional layers and fully connected layers, whereas the decoder network consists of fully connected layers and transposed convolutional layers. The training scheme of the denoising autoencoder was applied to learn the DCAE parameters. In addition, transfer learning was employed to address the difficulty in collecting a large number of echolocation clicks that are free of ambient sea noise. Gabor functions were used to generate simulated clicks to pretrain the DCAEs; subsequently, the parameters of the DCAEs were fine-tuned using the echolocation clicks of the finless porpoise. The experimental results showed that a DCAE pretrained with simulated clicks achieved better denoising results than a DCAE trained only with echolocation clicks. Moreover, deep fully convolutional autoencoders, which are special DCAEs that do not contain fully connected layers, generally achieved better performance than the DCAEs that contain fully connected layers.},
  publisher = {Acoustical Society of America},
}

@Article{Zhong::2020,
  author    = {Zhong, Ming and Castellote, Manuel and Dodhia, Rahul and Lavista Ferres, Juan and Keogh, Mandy and Brewer, Arial},
  title     = {Beluga whale acoustic signal classification using deep learning neural network models},
  journal   = {The Journal of the Acoustical Society of America},
  year      = {2020},
  volume    = {147},
  number    = {3},
  pages     = {1834--1841},
  month     = {{MAR}},
  issn      = {{0001-4966}},
  abstract  = {{Over a decade after the Cook Inlet beluga (Delphinapterus leucas) was
   listed as endangered in 2008, the population has shown no sign of
   recovery. Lack of ecological knowledge limits the understanding of, and
   ability to manage, potential threats impeding recovery of this declining
   population. National Oceanic and Atmospheric Administration Fisheries,
   in partnership with the Alaska Department of Fish and Game, initiated a
   passive acoustics monitoring program in 2017 to investigate beluga
   seasonal occurrence by deploying a series of passive acoustic moorings.
   Data have been processed with semi-automated tonal detectors followed by
   time intensive manual validation. To reduce this labor intensive and
   time-consuming process, in addition to increasing the accuracy of
   classification results, the authors constructed an ensembled deep
   learning convolutional neural network model to classify beluga
   detections as true or false. Using a 0.5 threshold, the final model
   achieves 96.57\% precision and 92.26\% recall on testing dataset. This
   methodology proves to be successful at classifying beluga signals, and
   the framework can be easily generalized to other acoustic classification
   problems.}},
  doi       = {{10.1121/10.0000921}},
  eissn     = {{1520-8524}},
  publisher = {Acoustical Society of America},
  unique-id = {{WOS:000521980300002}},
}

@InProceedings{Hassan::2017,
  author       = {Hassan, Norsalina and Ramli, Dzati Athiar and Jaafar, Haryati},
  title        = {Deep neural network approach to frog species recognition},
  booktitle    = {2017 IEEE 13th International Colloquium on Signal Processing \& its Applications (CSPA)},
  year         = {2017},
  pages        = {173--178},
  organization = {IEEE},
}

@InProceedings{Narasimhan::2017,
  author            = {Narasimhan, Revathy and Fern, Xiaoli Z and Raich, Raviv},
  title             = {Simultaneous segmentation and classification of bird song using {CNN}},
  booktitle         = {2017 IEEE International Conference on Acoustics, Speech and Signal Processing (ICASSP)},
  year              = {2017},
  pages             = {146--150},
  organization      = {IEEE},
  abstract          = {{In bioacoustics, automatic animal voice detection and recognition from
   audio recordings is an emerging topic for animal preservation. Our
   research focuses on bird bioacoustics, where the goal is to segment bird
   syllables from the recording and predict the bird species for the
   syllables. Traditional methods for this task addresses the segmentation
   and species prediction separately, leading to propagated errors. This
   work presents a new approach that performs simultaneous segmentation and
   classification of bird species using a Convolutional Neural Network
   (CNN) with encoder-decoder architecture. Experimental results on bird
   recordings show significant improvement compared to recent
   state-of-the-art methods for both segmentation and species
   classification.}},
  book-group-author = {{IEEE}},
  isbn              = {{978-1-5090-4117-6}},
  issn              = {{1520-6149}},
  unique-id         = {{WOS:000414286200030}},
}

@InProceedings{Salamon::2017,
  author            = {Salamon, Justin and Bello, Juan Pablo and Farnsworth, Andrew and Kelling, Steve},
  title             = {Fusing shallow and deep learning for bioacoustic bird species classification},
  booktitle         = {2017 IEEE international conference on acoustics, speech and signal processing (ICASSP)},
  year              = {2017},
  pages             = {141--145},
  organization      = {IEEE},
  abstract          = {{Automated c1assification of organisms to species based on their
   vocalizations would contribute tremendously to abilities to monitor
   biodiversity, with a wide range of applications in the field of ecology.
   In particular, automated c1assification of migrating birds' flight calls
   could yield new biological insights and conservation applications for
   birds that vocalize during migration. In this paper we explore stateof-
   the-art c1assification techniques for large-vocabulary bird species
   c1assification from flight calls. In particular, we contrast a ``shallow
   learning{''} approach based on unsupervised dictionary learning with a
   deep convolutional neural network combined with data augmentation. We
   show that the two models perform comparably on a dataset of 5428 flight
   calls spanning 43 different species, with both significantly
   outperforming an MFCC baseline. Finally, we show that by combining the
   models using a simple late-fusion approach we can further improve the
   results, obtaining a state-of-the-art c1assification accuracy of 0.96.}},
  book-group-author = {{IEEE}},
  doi               = {10.1109/ICASSP.2017.7952134},
  isbn              = {{978-1-5090-4117-6}},
  issn              = {{1520-6149}},
  orcid-numbers     = {{Farnsworth, Andrew/0000-0002-9854-4449}},
  unique-id         = {{WOS:000414286200029}},
}

@InProceedings{Smith::2017,
  author       = {Smith, Adam A and Kristensen, Drew},
  title        = {Deep learning to extract laboratory mouse ultrasonic vocalizations from scalograms},
  booktitle    = {2017 IEEE International Conference on Bioinformatics and Biomedicine (BIBM)},
  year         = {2017},
  pages        = {1972--1979},
  organization = {IEEE},
  abstract     = {We tested two techniques that can assist in the automatic extraction and analysis of laboratory mouse ultrasonic vocalizations. First, we substituted a Morlet-wavelet-based scalogram in place of the commonly used Fourier-based spectrogram. The frequencies in a scalogram are logarithmically scaled, which likely makes it better model a mouse's pitch perception based on the structure of its inner ear. Works that use the linear spectrogram are more likely to overemphasize frequency change at high frequencies, and so might misclassify calls when partitioning them according to frequency modulation. We showed that laboratory mice do indeed modulate their calls more when making high-frequency calls, which we would expect if they perceive pitch logarithmically. Secondly, we used “deep” convolutional neural networks to automatically identify calls within the scalogram. A convolutional neural network performs much like the animal visual cortex, and has enjoyed recent success in computer-vision and related problems. We compared the convolutional network to a conventional fully-connected neural network and the Song filter used by recent papers, and found that our convolutional network identifies calls with greater precision and recall.},
  eissn        = {{2156-1133}},
  isbn         = {{978-1-5090-3050-7}},
  issn         = {{2156-1125}},
  unique-id    = {{WOS:000426504100352}},
}

@InProceedings{Salamon:2017b,
  author       = {Salamon, Justin and MacConnell, Duncan and Cartwright, Mark and Li, Peter and Bello, Juan Pablo},
  title        = {Scaper: A library for soundscape synthesis and augmentation},
  booktitle    = {2017 IEEE Workshop on Applications of Signal Processing to Audio and Acoustics (WASPAA)},
  year         = {2017},
  pages        = {344--348},
  organization = {IEEE},
  abstract     = {Sound event detection (SED) in environmental recordings is a key topic of research in machine listening, with applications in noise monitoring for smart cities, self-driving cars, surveillance, bioa-coustic monitoring, and indexing of large multimedia collections. Developing new solutions for SED often relies on the availability of strongly labeled audio recordings, where the annotation includes the onset, offset and source of every event. Generating such precise annotations manually is very time consuming, and as a result existing datasets for SED with strong labels are scarce and limited in size. To address this issue, we present Scaper, an open-source library for soundscape synthesis and augmentation. Given a collection of iso-lated sound events, Scaper acts as a high-level sequencer that can generate multiple soundscapes from a single, probabilistically defined, “specification”. To increase the variability of the output, Scaper supports the application of audio transformations such as pitch shifting and time stretching individually to every event. To illustrate the potential of the library, we generate a dataset of 10,000 sound-scapes and use it to compare the performance of two state-of-the-art algorithms, including a breakdown by soundscape characteristics. We also describe how Scaper was used to generate audio stimuli for an audio labeling crowdsourcing experiment, and conclude with a discussion of Scaper's limitations and potential applications.},
  doi          = {10.1109/WASPAA.2017.8170052},
}

@InProceedings{Sinha::2018,
  author       = {Sinha, Ragini and Rajan, Padmanabhan},
  title        = {A deep autoencoder approach to bird call enhancement},
  booktitle    = {2018 IEEE 13th International Conference on Industrial and Information Systems (ICIIS)},
  year         = {2018},
  pages        = {22--26},
  organization = {IEEE},
  abstract     = {Due to their high performance, deep learning based approaches have attracted much attention in recent years. In this paper, we investigate deep autoencoder (DAE) based bird call enhancement. The DAE is trained utilizing layer-wise pretraining and then fine-tuned. Objective measures such as PSNR and log spectral distortion are used to compare the effectiveness of the DAE for enhancement. Furthermore, a deep neural network (DNN) based species classification system is utilized as an application to evaluate the effectiveness of the DAE. Our experiments indicate the effectiveness of the DAE based enhancement system, including the ability to provide more generalizable inputs for the DNN-based classifier. We also demonstrate the improvements obtained when bandpass filtering is performed as a preprocessing step for the DAE and the DNN.},
}

@InProceedings{Lostanlen::2018,
  author       = {Lostanlen, Vincent and Salamon, Justin and Farnsworth, Andrew and Kelling, Steve and Bello, Juan Pablo},
  title        = {Birdvox-full-night: A dataset and benchmark for avian flight call detection},
  booktitle    = {2018 IEEE International Conference on Acoustics, Speech and Signal Processing (ICASSP)},
  year         = {2018},
  pages        = {266--270},
  organization = {IEEE},
  abstract     = {This article addresses the automatic detection of vocal, nocturnally migrating birds from a network of acoustic sensors. Thus far, owing to the lack of annotated continuous recordings, existing methods had been benchmarked in a binary classification setting (presence vs. absence). Instead, with the aim of comparing them in event detection, we release BirdVox-full-night, a dataset of 62 hours of audio comprising 35402 flight calls of nocturnally migrating birds, as recorded from 6 sensors. We find a large performance gap between energy-based detection functions and data-driven machine listening. The best model is a deep convolutional neural network trained with data augmentation. We correlate recall with the density of flight calls over time and frequency and identify the main causes of false alarm.},
}

@InProceedings{Kojima::2018,
  author       = {Kojima, Ryosuke and Sugiyama, Osamu and Hoshiba, Kotaro and Suzuki, Reiji and Nakadai, Kazuhiro},
  title        = {Hark-bird-box: A portable real-time bird song scene analysis system},
  booktitle    = {2018 IEEE/RSJ International Conference on Intelligent Robots and Systems (IROS)},
  year         = {2018},
  pages        = {2497--2502},
  organization = {IEEE},
  abstract     = {This paper presents deep learning techniques for audio-based bird identification at very large scale. Deep Convolutional Neural Networks (DCNNs) are fine-tuned to classify 1500 species. Various data augmentation techniques are applied to prevent overfitting and to further improve model accuracy and generalization. The proposed approach is evaluated in the BirdCLEF 2018 campaign and provides the best system in all subtasks. It surpasses previous state-of-the-art by 15.8 % identifying foreground species and 20.2 % considering also background species achieving a mean reciprocal rank (MRR) of 82.7 % and 74.0 % on the official BirdCLEF Subtask1 test set.},
}

@InProceedings{Castro::2020,
  author       = {Castro, Jorge and Vargas-Mas{\'\i}s, Roberto and Rojas, Danny Alfaro},
  title        = {Deep Multiple Instance Learning Ensemble for the Acoustic Detection of Tropical Birds},
  booktitle    = {2020 19th IEEE International Conference on Machine Learning and Applications (ICMLA)},
  year         = {2020},
  pages        = {264--269},
  organization = {IEEE},
}

@InProceedings{Acconcjaioco::2021,
  author       = {Acconcjaioco, Michelangelo and Ntalampiras, Stavros},
  title        = {One-shot learning for acoustic identification of bird species in non-stationary environments},
  booktitle    = {2020 25th International Conference on Pattern Recognition (ICPR)},
  year         = {2021},
  pages        = {755--762},
  organization = {IEEE},
  abstract     = {This work introduces the one-shot learning paradigm in the computational bioacoustics domain. Even though, most of the related literature assumes availability of data characterizing the entire class dictionary of the problem at hand, that is rarely true as a habitat's species composition is only known up to a certain extent. Thus, the problem needs to be addressed by methodologies able to cope with non-stationarity. To this end, we propose a framework able to detect changes in the class dictionary and incorporate new classes on the fly. We design an one-shot learning architecture composed of a Siamese Neural Network operating in the loglvlel spectrogram space. We extensively examine the proposed approach on two datasets of various bird species using suitable figures of merit. Interestingly, such a learning scheme exhibits state of the art performance, while taking into account extreme non-stationarity cases.},
}

@InProceedings{Fang::2020,
  author       = {Fang, Huangqiang and He, Yulin and Xu, Wanyang and Xu, Yanyan and Ke, Dengfeng and Su, Kaile},
  title        = {A Generalized Denoising Method with an Optimized Loss Function for Automated Bird Sound Recognition},
  booktitle    = {2020 5th International Conference on Computer and Communication Systems (ICCCS)},
  year         = {2020},
  pages        = {240--245},
  organization = {IEEE},
}

@InProceedings{Zualkernan::2020,
  author    = {Zualkernan, Imran and Judas, Jacky and Mahbub, Taslim and Bhagwagar, Azadan and Chand, Priyanka},
  title     = {A Tiny {CNN} Architecture for Identifying Bat Species from Echolocation Calls},
  booktitle = {2020 IEEE / ITU International Conference on Artificial Intelligence for Good (AI4G)},
  year      = {2020},
  pages     = {81-86},
  month     = {Sep.},
  abstract  = {Effective monitoring of bat populations will contribute towards the United Nations' SGD 15 which is tied to maintaining biodiversity and SGD 3 which is about maintaining good health and well-being. Bat species are particularly sensitive to anthropogenic pressures and monitoring bat populations trends can serve as a good indicator of an ecosystem's health. Bats have also been linked to at least 60 strains of viruses (including Covid-19) that can infect humans. Monitoring bats can help contribute towards achieving both SGD goals. However, monitoring bats is a difficult and resource-consuming task. This paper investigates how monitoring can be enhanced by automatically identifying bats using audio data from their echolocation calls. Such a system will ease assessing their populations status, trends and habitats. A Convolutional Neural Network (CNN) was developed to identify eight different bat species based on their vocalizations. Alternative CNN models using Short-Term Fourier Transforms (STFTs), Mel-spectrograms Filter banks (MSFB), and Mel Frequency Cepstral Coefficients (MFCC) were developed. The CNN models were optimized using Hyperband. The best model used MSFB features and had only 220K parameters (0.892 MB) and can easily be embedded into a small handheld device. Using 10-fold testing, the best CNN model had an average Accuracy of 97.51% and Average F1-score of 0.9578.},
  doi       = {10.1109/AI4G50087.2020.9311084},
}

@InProceedings{Zualkernan::2021,
  author       = {Zualkernan, Imran and Judas, Jacky and Mahbub, Taslim and Bhagwagar, Azadan and Chand, Priyanka},
  title        = {An {AIoT} System for Bat Species Classification},
  booktitle    = {2020 IEEE International Conference on Internet of Things and Intelligence System (IoTaIS)},
  year         = {2021},
  pages        = {155--160},
  organization = {IEEE},
  abstract     = {Bat species are an integral part of our ecosystem and their monitoring can provide important insights into conservation and tracking viruses like Covid-19. Given the difficulty and high cost of manually monitoring bats in their natural habitats, this paper proposes an Artificially Intelligent Internet of Things (AIoT) system that uses audio-based Convolutional Neural Network (CNN) to monitor bat species using their echolocation calls. The system uses Long Range Wide Area Network (LoRaWAN) to send the classified species to an application server in real-time. The paper compared the performance of three different edge devices, Raspberry Pi Model (RPI) 3B+ (RPi), NVIDIA Jetson Nano, and Google Coral and two deep learning frameworks (TensorFlow Lite and TensorRT). Although all edge devices were able to do the real-time inference (<; 0.5 seconds/inference for a 3-second audio segment), Google Coral appears to be the best choice because it was the fastest (0.3917 seconds/audio segment) and required the least resources (maximum %CPU Utilization = 29.2%). However, if cost was a concern then even the RPI was more than adequate for the task.},
}

@InProceedings{Li::2020,
  author       = {Li, Pu and Liu, Xiaobai and Palmer, KJ and Fleishman, Erica and Gillespie, Douglas and Nosal, Eva-Marie and Shiu, Yu and Klinck, Holger and Cholewiak, Danielle and Helble, Tyler and others},
  title        = {Learning Deep Models from Synthetic Data for Extracting Dolphin Whistle Contours},
  booktitle    = {2020 International Joint Conference on Neural Networks (IJCNN)},
  year         = {2020},
  pages        = {1--10},
  organization = {IEEE},
}

@InProceedings{Slonina:2021,
  author       = {Slonina, Zuzanna and Bonzini, Aramis Augusto and Brown, Joshua and Wang, Shuge and Farkhatdinov, Ildar and Althoefer, Kaspar and Jamone, Lorenzo and Versace, Elisabetta},
  title        = {Using RoboChick to Identify the Behavioral Features Promoting Social Interactions},
  booktitle    = {2021 IEEE International Conference on Development and Learning (ICDL)},
  year         = {2021},
  pages        = {1--6},
  organization = {IEEE},
  abstract     = {Studies of social behaviors in animals are faced with various methodological difficulties, which can be addressed by using controlled artificial social agents. Previous studies have shown that various animal species interact with passive replicas or interactive robots that mimic their conspecifics. In the case of chickens, filial attachment (imprinting) to robots is observed in young chicks. However, the features and functions of the robots that maximize the efficiency of chicken-robot attachment have not yet been identified. Therefore, we designed RoboChick, a simple robot that can be easily customized with different features. Further, we developed a protocol for assessing the attractiveness of each feature. In the current study, we tested the attractiveness of two RoboChick features during robot-chick interactions: the presence of flashing lights and vocalizations in response to chick interactions. Our proposed protocol proved suitable for assessing the efficacy of the features. RoboChick, which is open and modular, can be easily reproduced by other research groups and adapted to test different features in different experimental conditions.},
  doi          = {10.1109/ICDL49984.2021.9515641},
}

@InProceedings{Disabato::2021,
  author       = {Disabato, Simone and Canonaco, Giuseppe and Flikkema, Paul G and Roveri, Manuel and Alippi, Cesare},
  title        = {Birdsong Detection at the Edge with Deep Learning},
  booktitle    = {2021 IEEE International Conference on Smart Computing (SMARTCOMP)},
  year         = {2021},
  pages        = {9--16},
  organization = {IEEE},
  abstract     = {Understanding the distribution of bird species and populations and learning how birds behave and communicate are of great importance in wildlife biology, animal ecology, conservation of ecosystems, and assessing the effects of climate change and urbanization. The temporal and spatial limitations of human observation have motivated significant efforts to develop technology for bird song and vocalization detection and classification. While solutions based on signal processing and machine learning are extant, they are limited in various combinations of speed, computational complexity, and memory use, as well as in detection/classification capability in real-world conditions. This paper introduces ToucaNet, a deep neural network for birdsong detection based on transfer-learning, a deep learning mechanism allowing us to exploit knowledge acquired on various tasks: this enables us to speed up training and shows improved detection accuracy. ToucaNet provides birdsong detection accuracy in line with the best solutions in the literature but with much less computational complexity and memory demand. We also introduce BarbNet, an approximated version of ToucaNet tailored for Internet-of-Things (IoT) units. We show the proposed solution’s effectiveness and efficiency in terms of detection accuracy and the implementation feasibility in real-world IoT devices, with specific results for the STM32 Nucleo H7 board, which is based on an ARM Cortex-M7 processor. To our best knowledge, this is the first birdsong detection algorithm designed to take into account constraints on memory, computational speed, and power usage of embedded devices. Thus, this work points the way to cost-effective IoT technology for at-scale intelligent birdsong data collection and analysis in the field.},
  doi          = {10.1109/SMARTCOMP52413.2021.00022},
}

@InProceedings{Cazeau::2017,
  author       = {Cazeau, D and Lefort, R and Bonnel, J and Adam, O and Zarader, JL and Wang, Z and Zarader, J-L and Argentieri, S and Youssef, K and Youssef, K and others},
  title        = {Bi-class classification of humpback whale sound units against complex background noise with deep convolutional neural network},
  booktitle    = {5th International Conference on Learning Representations (ICLR)},
  year         = {2017},
  volume       = {4885},
  pages        = {105--113},
  organization = {Springer Berlin Heidelberg},
}

@Article{Hibino::2021,
  author    = {Hibino, Sho and Suzuki, Chifumi and Nishino, Takanori},
  title     = {Classification of singing insect sounds with convolutional neural network},
  journal   = {Acoustical Science and Technology},
  year      = {2021},
  volume    = {42},
  number    = {6},
  pages     = {354--356},
  publisher = {ACOUSTICAL SOCIETY OF JAPAN},
}

@Article{Xian::2016,
  author        = {{Xian}, Y. and {Pu}, Y. and {Gan}, Z. and {Lu}, L. and {Thompson}, A.},
  title         = {Modified {DCTNet} for audio signals classification},
  journal       = {Acoustical Society of America Journal},
  year          = {2016},
  volume        = {140},
  pages         = {3405-3405},
  month         = oct,
  abstract      = {In this paper, we investigate DCTNet for audio signal classification. Its output feature is related to Cohen's class of time-frequency distributions. We introduce the use of adaptive DCTNet (A-DCTNet) for audio signals feature extraction. The A-DCTNet applies the idea of constant-Q transform, with its center frequencies of filterbanks geometrically spaced. The A-DCTNet is adaptive to different acoustic scales, and it can better capture low frequency acoustic information that is sensitive to human audio perception than features such as Mel-frequency spectral coefficients (MFSC). We use features extracted by the A-DCTNet as input for classifiers. Experimental results show that the A-DCTNet and Recurrent Neural Networks (RNN) achieve state-of-the-art performance in bird song classification rate, and improve artist identification accuracy in music data. They demonstrate A-DCTNet's applicability to signal processing problems. },
  archiveprefix = {arXiv},
  doi           = {10.1121/1.4970932},
  eprint        = {1612.04028},
  primaryclass  = {cs.SD},
}

@Article{Xu::2020,
  author               = {Xu, Weitao and Zhang, Xiang and Yao, Lina and Xue, Wanli and Wei, Bo},
  title                = {A multi-view {CNN}-based acoustic classification system for automatic animal species identification},
  journal              = {Ad Hoc Networks},
  year                 = {{2020}},
  volume               = {{102}},
  month                = {{MAY 1}},
  issn                 = {{1570-8705}},
  abstract             = {{Automatic identification of animal species by their vocalization is an
   important and challenging task. Although many kinds of audio monitoring
   system have been proposed in the literature, they suffer from several
   disadvantages such as non-trivial feature selection, accuracy
   degradation because of environmental noise or intensive local
   computation. In this paper, we propose a deep learning based acoustic
   classification framework for Wireless Acoustic Sensor Network (WASN).
   The proposed framework is based on cloud architecture which relaxes the
   computational burden on the wireless sensor node. To improve the
   recognition accuracy, we design a multi-view Convolution Neural Network
   (CNN) to extract the short, middle-, and long-term dependencies in
   parallel. The evaluation on two real datasets shows that the proposed
   architecture can achieve high accuracy and outperforms traditional
   classification systems significantly when the environmental noise
   dominate the audio signal (low SNR). Moreover, we implement and deploy
   the proposed system on a testbed and analyse the system performance in
   real-world environments. Both simulation and real-world evaluation
   demonstrate the accuracy and robustness of the proposed acoustic
   classification system in distinguishing species of animals. (C) 2020
   Elsevier B.V. All rights reserved.}},
  article-number       = {{102115}},
  doi                  = {{10.1016/j.adhoc.2020.102115}},
  eissn                = {{1570-8713}},
  orcid-numbers        = {{Zhang, Xiang/0000-0001-5097-2113 Xu, Weitao/0000-0001-9741-5912}},
  researcherid-numbers = {{Xu, Weitao/W-7023-2019}},
  unique-id            = {{WOS:000527929500006}},
}

@InProceedings{Thomas::2019a,
  author       = {Thomas, Mark},
  title        = {{Towards a Novel Data Representation for Classifying Acoustic Signals}},
  booktitle    = {Advances in Artificial Intelligence},
  year         = {{2019}},
  editor       = {{Meurs, MJ and Rudzicz, F}},
  volume       = {{11489}},
  series       = {{Lecture Notes in Artificial Intelligence}},
  pages        = {{601-604}},
  organization = {{Canadian Artificial Intelligence Assoc; Springer; Vector Inst; HumanIA; Layer6}},
  note         = {{32nd Canadian Conference on Artificial Intelligence (Canadian AI), Queens Univ Kingston, Kingston, CANADA, MAY 28-31, 2019}},
  abstract     = {{In this paper, we evaluate a novel data representation of acoustic
   signals that builds upon the traditional spectrogram representation
   through interpolation. The novel representation is used in training a
   deep Convolutional Neural Network for the task of marine mammal species
   classification. The resulting classifier is compared in terms of
   performance to several other classifiers trained on traditional
   spectrograms.}},
  doi          = {{10.1007/978-3-030-18305-9\_67}},
  eissn        = {{1611-3349}},
  isbn         = {{978-3-030-18305-9; 978-3-030-18304-2}},
  issn         = {{0302-9743}},
  unique-id    = {{WOS:000484789800067}},
}

@Article{krizhevsky2012imagenet,
  author   = {Krizhevsky, Alex and Sutskever, Ilya and Hinton, Geoffrey E},
  title    = {Imagenet classification with deep convolutional neural networks},
  journal  = {Advances in neural information processing systems},
  year     = {2012},
  volume   = {25},
  pages    = {1097--1105},
  abstract = {We trained a large, deep convolutional neural network to classify the 1.2 million high-resolution images in the ImageNet LSVRC-2010 contest into the 1000 different classes. On the test data, we achieved top-1 and top-5 error rates of 37.5% and 17.0%, respectively, which is considerably better than the previous state-of-the-art. The neural network, which has 60 million parameters and 650,000 neurons, consists of five convolutional layers, some of which are followed by max-pooling layers, and three fully connected layers with a final 1000-way softmax. To make training faster, we used non-saturating neurons and a very efficient GPU implementation of the convolution operation. To reduce overfitting in the fully connected layers we employed a recently developed regularization method called "dropout" that proved to be very effective. We also entered a variant of this model in the ILSVRC-2012 competition and achieved a winning top-5 test error rate of 15.3%, compared to 26.2% achieved by the second-best entry.},
}

@InProceedings{vaswani2017attention,
  author    = {Vaswani, Ashish and Shazeer, Noam and Parmar, Niki and Uszkoreit, Jakob and Jones, Llion and Gomez, Aidan N and Kaiser, {\L}ukasz and Polosukhin, Illia},
  title     = {Attention is all you need},
  booktitle = {Advances in neural information processing systems},
  year      = {2017},
  pages     = {5998--6008},
  abstract  = {The dominant sequence transduction models are based on complex recurrent orconvolutional neural networks in an encoder and decoder configuration. The best performing such models also connect the encoder and decoder through an attentionm echanisms. We propose a novel, simple network architecture based solely onan attention mechanism, dispensing with recurrence and convolutions entirely.Experiments on two machine translation tasks show these models to be superiorin quality while being more parallelizable and requiring significantly less timeto train. Our single model with 165 million parameters, achieves 27.5 BLEU onEnglish-to-German translation, improving over the existing best ensemble result by over 1 BLEU. On English-to-French translation, we outperform the previoussingle state-of-the-art with model by 0.7 BLEU, achieving a BLEU score of 41.1.},
}

@Article{Jung::2021,
  author               = {Jung, Dae-Hyun and Kim, Na Yeon and Moon, Sang Ho and Jhin, Changho and Kim, Hak-Jin and Yang, Jung-Seok and Kim, Hyoung Seok and Lee, Taek Sung and Lee, Ju Young and Park, Soo Hyun},
  title                = {{Deep Learning-Based Cattle Vocal Classification Model and Real-Time Livestock Monitoring System with Noise Filtering}},
  journal              = {Animals},
  year                 = {{2021}},
  volume               = {{11}},
  number               = {{2}},
  month                = {{FEB}},
  issn                 = {{2076-2615}},
  abstract             = {{Simple Summary
   In the application of artificial intelligence and advanced sound
   technologies in animal sound classification, certain challenges are
   still faced, such as the disruptions of background noise. To address
   this problem, we propose a web-based and real-time cattle monitoring
   system for evaluating cattle conditions. The system contained a
   convolutional neural network (CNN) for classifying cattle vocals and
   removing background noise as well as another CNN for behavior
   classification from existing datasets. The developed model was applied
   to cattle sound data obtained from an on-site monitoring system through
   sensors and achieved a final accuracy of 81.96\% after the sound
   filtering. Finally, the model was deployed on a web platform to assist
   farm owners in monitoring the conditions of their livestock. We believe
   that our study makes a significant contribution to the literature
   because it is the first attempt to combine CNN and Mel-frequency
   cepstral coefficients (MFCCs) for real-time cattle sound detection and a
   corresponding behavior matching.
   The priority placed on animal welfare in the meat industry is increasing
   the importance of understanding livestock behavior. In this study, we
   developed a web-based monitoring and recording system based on
   artificial intelligence analysis for the classification of cattle
   sounds. The deep learning classification model of the system is a
   convolutional neural network (CNN) model that takes voice information
   converted to Mel-frequency cepstral coefficients (MFCCs) as input. The
   CNN model first achieved an accuracy of 91.38\% in recognizing cattle
   sounds. Further, short-time Fourier transform-based noise filtering was
   applied to remove background noise, improving the classification model
   accuracy to 94.18\%. Categorized cattle voices were then classified into
   four classes, and a total of 897 classification records were acquired
   for the classification model development. A final accuracy of 81.96\%
   was obtained for the model. Our proposed web-based platform that
   provides information obtained from a total of 12 sound sensors provides
   cattle vocalization monitoring in real time, enabling farm owners to
   determine the status of their cattle.}},
  article-number       = {{357}},
  doi                  = {{10.3390/ani11020357}},
  orcid-numbers        = {{Kim, NaYeon/0000-0002-2016-9714 Jung, Dae-Hyun/0000-0002-9826-2695 Park, Soo Hyun/0000-0002-5846-4233}},
  researcherid-numbers = {{Jung, Dae-Hyun/ABC-5774-2021 }},
  unique-id            = {{WOS:000622038400001}},
}

@Article{Mishachandar::2021,
  author         = {Mishachandar, B. and Vairamuthu, S.},
  title          = {{Diverse ocean noise classification using deep learning}},
  journal        = {{APPLIED ACOUSTICS}},
  year           = {{2021}},
  volume         = {{181}},
  month          = {{OCT}},
  issn           = {{0003-682X}},
  abstract       = {{The alarming rise in the ocean noises due to the ramping up of
   anthropogenic activities had adversely impacted the marine fauna and
   altered the soundscape of the oceans. In recent times, Deep learning has
   gained high significance in assessing this pervasive underwater noise
   data. Studying the underwater soundscape is crucial in conserving the
   ocean health and in achieving a ``quiet ocean{''}. As an effort to it,
   in this paper, we present a deep neural network architecture,
   Convolutional Neural Network-based ocean noise classification cum
   recognition system capable of classifying vocalization of cetaceans,
   fishes, marine invertebrates, anthropogenic sounds, natural sounds, and
   the unidentified ocean sounds from passive acoustic ocean noise
   recordings. The challenge is to classify these noises amidst the highly
   non-stationary sound spectrum of short low grunts to long high peaked
   vocals, limited sensor receiving range, and the need for a large
   annotated training data. The proposed method can self-learn the features
   from the training audio data with no need for feature extraction proving
   better adaptability to complex audio acoustic signals. Experimental
   results prove that the proposed system is befitting for classifying
   ocean noises with 96.1\% accuracy. Classification helps in
   distinguishing natural acoustic systems from artificial acoustic
   systems. (C) 2021 Elsevier Ltd. All rights reserved.}},
  article-number = {{108141}},
  doi            = {{10.1016/j.apacoust.2021.108141}},
  eissn          = {{1872-910X}},
  unique-id      = {{WOS:000659134000013}},
}

@Article{Nanni::2020,
  author    = {Nanni, Loris and Rigo, Andrea and Lumini, Alessandra and Brahnam, Sheryl},
  title     = {Spectrogram classification using dissimilarity space},
  journal   = {Applied Sciences},
  year      = {2020},
  volume    = {10},
  number    = {12},
  pages     = {4176},
  publisher = {Multidisciplinary Digital Publishing Institute},
}

@Article{Kaplun::2020,
  author    = {Kaplun, Dmitry and Voznesensky, Alexander and Romanov, Sergei and Andreev, Valery and Butusov, Denis},
  title     = {Classification of Hydroacoustic Signals Based on Harmonic Wavelets and a Deep Learning Artificial Intelligence System},
  journal   = {Applied Sciences},
  year      = {2020},
  volume    = {10},
  number    = {9},
  pages     = {3097},
  publisher = {Multidisciplinary Digital Publishing Institute},
}

@Article{Brown::2021,
  author    = {Brown, Alexander and Montgomery, James and Garg, Saurabh},
  title     = {Automatic construction of accurate bioacoustics workflows under time constraints using a surrogate model},
  journal   = {Applied Soft Computing},
  year      = {2021},
  pages     = {107944},
  abstract  = {Automated bioacoustics analysis is being increasingly used to describe environmental phenomena such as species abundance and biodiversity. Within this research area, many algorithms have been proposed. These achieve different sub-objectives within bioacoustics processes and can be combined to form workflows. However, these algorithms are typically evaluated in a limited number of scenarios and are rarely evaluated with different combinations of other tasks. This can result in workflows that are not well optimised to serve a given scenario, particularly under resource and time constraints, which ultimately leads to inaccurate bioacoustics analyses. This work examines the problem of bioacoustics workflow construction by searching and ordering combinations of tasks to determine which produce the most accurate output while remaining under user-defined time constraints. Workflow construction is investigated within a scenario where species need to be classified within synthetically generated soundscapes with different numbers of species, noise levels, and densities of species. A search algorithm is created that applies Particle Swarm Optimisation (PSO) to a neural network-based surrogate model. This algorithm is used to efficiently search for candidate workflow structures. This is compared to a random search, a genetic algorithm, and a PSO algorithm without the surrogate model, as well as existing workflows based on previous research. It is found that for all scenarios, the surrogate model-based search method can quickly find effective workflows in a low number of searches. Furthermore, it is found that workflow effectiveness varies depending on the scenarios and recordings used.},
  doi       = {10.1016/j.asoc.2021.107944},
  publisher = {Elsevier},
}

@Article{simonyan2014very,
  author   = {Simonyan, Karen and Zisserman, Andrew},
  title    = {Very deep convolutional networks for large-scale image recognition},
  journal  = {arXiv preprint arXiv:1409.1556},
  year     = {2014},
  abstract = {In this work we investigate the effect of the convolutional network depth on its accuracy in the large-scale image recognition setting. Our main contribution is a thorough evaluation of networks of increasing depth using an architecture with very small (3x3) convolution filters, which shows that a significant improvement on the prior-art configurations can be achieved by pushing the depth to 16-19 weight layers. These findings were the basis of our ImageNet Challenge 2014 submission, where our team secured the first and the second places in the localisation and classification tracks respectively. We also show that our representations generalise well to other datasets, where they achieve state-of-the-art results. We have made our two best-performing ConvNet models publicly available to facilitate further research on the use of deep visual representations in computer vision.},
}

@Article{Potamitis::2016,
  author  = {Potamitis, Ilyas},
  title   = {Deep learning for detection of bird vocalisations},
  journal = {arXiv preprint arXiv:1609.08408},
  year    = {2016},
}

@Article{bai2018empirical,
  author   = {Bai, Shaojie and Kolter, J Zico and Koltun, Vladlen},
  title    = {An empirical evaluation of generic convolutional and recurrent networks for sequence modeling},
  journal  = {arXiv preprint arXiv:1803.01271},
  year     = {2018},
  abstract = {For most deep learning practitioners, sequence modeling is synonymous with recurrent networks. Yet recent results indicate that convolutional architectures can outperform recurrent networks on tasks such as audio synthesis and machine translation. Given a new sequence modeling task or dataset, which architecture should one use? We conduct a systematic evaluation of generic convolutional and recurrent architectures for sequence modeling. The models are evaluated across a broad range of standard tasks that are commonly used to benchmark recurrent networks. Our results indicate that a simple convolutional architecture outperforms canonical recurrent networks such as LSTMs across a diverse range of tasks and datasets, while demonstrating longer effective memory. We conclude that the common association between sequence modeling and recurrent networks should be reconsidered, and convolutional networks should be regarded as a natural starting point for sequence modeling tasks. To assist related work, we have made code available at http://github.com/locuslab/TCN},
}

@InProceedings{Lostanlen::2019,
  author    = {Lostanlen, Vincent and Palmer, Kaitlin and Knight, Elly and Clark, Christopher and Klinck, Holger and Farnsworth, Andrew and Wong, Tina and Cramer, Jason and Bello, Juan Pablo},
  title     = {Long-distance detection of bioacoustic events with per-channel energy normalization},
  booktitle = {Proceedings of the Detection and Classification of Acoustic Scenes and Events 2019 Workshop (DCASE2019)},
  year      = {2019},
  pages     = {144--148},
  journal   = {arXiv preprint arXiv:1911.00417},
}

@Article{Frazao::2020,
  author  = {Frazao, Fabio and Padovese, Bruno and Kirsebom, Oliver S},
  title   = {Workshop Report: Detection and Classification in Marine Bioacoustics with Deep Learning},
  journal = {arXiv preprint arXiv:2002.08249},
  year    = {2020},
}

@inproceedings{Nolasco::2021,
  author  = {Nolasco, Ines and Stowell, Dan},
  title   = {Rank-based loss for learning hierarchical representations},
  note = {arXiv preprint arXiv:2110.05941},
  year    = {2022},
  booktitle = {Proceedings of ICASSP 2022}
}

@Article{Kiskin::2021,
  author   = {Kiskin, Ivan and Sinka, Marianne and Cobb, Adam D and Rafique, Waqas and Wang, Lawrence and Zilli, Davide and Gutteridge, Benjamin and Dam, Rinita and Marinos, Theodoros and Li, Yunpeng and others},
  title    = {{HumBugDB}: A Large-scale Acoustic Mosquito Dataset},
  journal  = {arXiv preprint arXiv:2110.07607},
  year     = {2021},
  abstract = {This paper presents the first large-scale multi-species dataset of acoustic recordings of mosquitoes tracked continuously in free flight. We present 20 hours of audio recordings that we have expertly labelled and tagged precisely in time. Significantly, 18 hours of recordings contain annotations from 36 different species. Mosquitoes are well-known carriers of diseases such as malaria, dengue and yellow fever. Collecting this dataset is motivated by the need to assist applications which utilise mosquito acoustics to conduct surveys to help predict outbreaks and inform intervention policy. The task of detecting mosquitoes from the sound of their wingbeats is challenging due to the difficulty in collecting recordings from realistic scenarios. To address this, as part of the HumBug project, we conducted global experiments to record mosquitoes ranging from those bred in culture cages to mosquitoes captured in the wild. Consequently, the audio recordings vary in signal-to-noise ratio and contain a broad range of indoor and outdoor background environments from Tanzania, Thailand, Kenya, the USA and the UK. In this paper we describe in detail how we collected, labelled and curated the data. The data is provided from a PostgreSQL database, which contains important metadata such as the capture method, age, feeding status and gender of the mosquitoes. Additionally, we provide code to extract features and train Bayesian convolutional neural networks for two key tasks: the identification of mosquitoes from their corresponding background environments, and the classification of detected mosquitoes into species. Our extensive dataset is both challenging to machine learning researchers focusing on acoustic identification, and critical to entomologists, geo-spatial modellers and other domain experts to understand mosquito behaviour, model their distribution, and manage the threat they pose to humans.},
}

@InProceedings{Guyot::2021,
  author    = {Guyot, Patrice and Alix, Fanny and Guerin, Thomas and Lambeaux, Elie and Rotureau, Alexis},
  title     = {Fish migration monitoring from audio detection with {CNNs}},
  booktitle = {Audio Mostly 2021},
  year      = {2021},
  pages     = {244--247},
  abstract  = {The monitoring of migratory fish is essential to evaluate the state of the fish population in freshwater and follow its evolution. During spawning in rivers, some species of alosa produce a characteristic splash sound, called “bull”, that enables to perceive their presence. Stakeholders involved in the rehabilitation of freshwater ecosystems rely on staff to aurally count the bulls during spring nights and then estimate the alosa population in different sites. In order to reduce the human costs and expand the scope of study, we propose a deep learning approach for audio event detection from recordings made from the river banks. Two different models of Convolutional Neural Networks (CNNs), namely AlexNet and VGG-16, have been tested. Encouraging results enable us to aim for a semi-automatized and production oriented implementation.},
}

@Article{Knight::2017,
  author               = {Knight, Elly and Hannah, Kevin and Foley, Gabriel and Scott, Chris and Brigham, R and Bayne, Erin},
  title                = {Recommendations for acoustic recognizer performance assessment with application to five common automated signal recognition programs},
  journal              = {Avian Conservation and Ecology},
  year                 = {2017},
  volume               = {12},
  number               = {2},
  month                = {{DEC}},
  issn                 = {{1712-6568}},
  abstract             = {{Automated signal recognition software is increasingly used to extract
   species detection data from acoustic recordings collected using
   autonomous recording units (ARUs), but there is little practical
   guidance available for ecologists on the application of this technology.
   Performance evaluation is an important part of employing automated
   acoustic recognition technology because the resulting data quality can
   vary with a variety of factors. We reviewed the bioacoustic literature
   to summarize performance evaluation and found little consistency in
   evaluation, metrics employed, or terminology used. We also found that
   few studies examined how score threshold, i. e., cut-off for the level
   of confidence in target species classification, affected performance,
   but those that did showed a strong impact of score threshold on
   performance. We used the lessons learned from our literature review and
   best practices from the field of machine learning to evaluate the
   performance of five readily-available automated signal recognition
   programs. We used the Common Nighthawk (Chordeiles minor) as our model
   species because it has simple, consistent, and frequent vocalizations.
   We found that automated signal recognition was effective for determining
   Common Nighthawk presence-absence and call rate, particularly at low
   score thresholds, but that occupancy estimates from the data processed
   with recognizers were consistently lower than from data generated by
   human listening and became unstable at high score thresholds. Of the
   five programs evaluated, our convolutional neural network (CNN)
   recognizer performed best, with recognizers built in Song Scope and
   MonitoR also performing well. The RavenPro and Kaleidoscope recognizers
   were moderately effective, but produced more false positives than the
   other recognizers. Finally, we synthesized six general recommendations
   for ecologists who employ automated signal recognition software,
   including what to use as a test benchmark, how to incorporate score
   threshold, what metrics to use, and how to evaluate efficiency. Future
   studies should consider our recommendations to build a body of
   literature on the effectiveness of this technology for avian research
   and monitoring.}},
  article-number       = {{14}},
  doi                  = {{10.5751/ACE-01114-120214}},
  orcid-numbers        = {{Brigham, R. Mark/0000-0001-6765-4250}},
  publisher            = {The Resilience Alliance},
  researcherid-numbers = {{Brigham, R. Mark/E-6825-2010}},
  unique-id            = {{WOS:000419347000019}},
}

@Article{Knight::2020,
  author    = {Knight, Elly C and Poo Hernandez, Sergio and Bayne, Erin M and Bulitko, Vadim and Tucker, Benjamin V},
  title     = {Pre-processing spectrogram parameters improve the accuracy of bioacoustic classification using convolutional neural networks},
  journal   = {Bioacoustics},
  year      = {2020},
  volume    = {29},
  number    = {3},
  pages     = {337--355},
  publisher = {Taylor \& Francis},
}

@Article{Marchal::2021,
  author    = {Marchal, Jean and Fabianek, Fran{\c{c}}ois and Aubry, Yves},
  title     = {Software performance for the automated identification of bird vocalisations: the case of two closely related species},
  journal   = {Bioacoustics},
  year      = {2021},
  pages     = {1--17},
  issn      = {{0952-4622}},
  abstract  = {{Autonomous recording units now facilitate the large collection of audio
   recordings. However, the analysis of large amounts of acoustic data
   remains a challenge. The time required for manually searching for bird
   vocalisations may be equivalent or greater to the duration of audio
   recordings. This major constraint can be significantly reduced through
   the use of software developed for automated identification of bird
   vocalisations in audio recordings. We have compared the performance of
   four software (CallSeeker, Kaleidoscope Pro, Raven Pro, and Song Scope)
   and a Convolutional Neural Network (CNN) using audio recordings
   containing calls of Bicknell's Thrush and Gray-Cheeked Thrush, as well
   as the vocalisations of other bird species whose acoustic
   characteristics overlap with those of our target species. We evaluated
   all the software on the basis of two main criteria, their ability to
   detect calls and their ability to classify them correctly by species.
   Software performance ranged from 30 to 90\% in terms of call detection
   (recall) and from 27 to 99\% in terms of correct call classification
   (precision). CNNs offer a promising solution to the long-standing
   problem of detecting animal vocalisations in noisy soundscapes, while
   eliminating the tedious manual step of configuring the algorithms to
   maximise software performance.}},
  doi       = {{10.1080/09524622.2021.1945952}},
  eissn     = {{2165-0586}},
  publisher = {Taylor \& Francis},
  unique-id = {{WOS:000670807200001}},
}

@Article{Tseng::2021,
  author    = {Tseng, Yi-Chin and Eskelson, Bianca N. I. and Martin, Kathy and LeMay, Valerie},
  title     = {{Automatic bird sound detection: logistic regression based acoustic occupancy model}},
  journal   = {{BIOACOUSTICS-THE INTERNATIONAL JOURNAL OF ANIMAL SOUND AND ITS RECORDING}},
  year      = {{2021}},
  volume    = {{30}},
  number    = {{3}},
  pages     = {{324-340}},
  month     = {{MAY 4}},
  issn      = {{0952-4622}},
  abstract  = {{Avian bioacoustics research was greatly assisted by the introduction of
   autonomous recording units, which not only allow remote monitoring but
   also make large-scale studies possible. However, manual inspection of
   acoustic recordings becomes more challenging with increasingly larger
   datasets. In this study, we developed a logistic model to predict the
   probability of bird presence in audio recordings using sound frequency
   percentiles. The acoustic recordings covered bird songs and calls in a
   wide range of environments (e.g. grassland, forest, urban areas) along
   with the presence of noise due to weather, traffic, insects, and human
   speech. Based on leave-one-out cross-validation, our final logistic
   model resulted in a 75\% overall accuracy and a 16\% false negative rate
   using the optimal cut-off of 0.35 (i.e. probability >= 0.35 indicates
   the presence of birds). Compared with a convolutional neural network
   model using the same dataset, the logistic model was about seven times
   faster in terms of the processing time, but achieved slightly lower
   overall accuracy. This bird sound detection model using sound frequency
   percentiles in a logistic model opens up promising approaches to aid in
   automatic, accurate, and efficient analyses of large audio datasets for
   monitoring wildlife communities.}},
  doi       = {{10.1080/09524622.2020.1730241}},
  eissn     = {{2165-0586}},
  unique-id = {{WOS:000515699800001}},
}

@Article{Chen::2020,
  author    = {Chen, Xing and Zhao, Jun and Chen, Yan-hua and Zhou, Wei and Hughes, Alice C},
  title     = {Automatic standardized processing and identification of tropical bat calls using deep learning approaches},
  journal   = {Biological Conservation},
  year      = {2020},
  volume    = {241},
  pages     = {108269},
  publisher = {Elsevier},
}

@Article{Ruff::2020,
  author    = {Ruff, Zachary J and Lesmeister, Damon B and Appel, Cara L and Sullivan, Christopher M},
  title     = {A Convolutional Neural Network and {R-Shiny} App for Automated Identification and Classification of Animal Sounds},
  journal   = {bioRxiv},
  year      = {2020},
  publisher = {Cold Spring Harbor Laboratory},
}

@Article{Cohen:2020,
  author    = {Cohen, Yarden and Nicholson, David A and Gardner, Timothy J},
  title     = {{TweetyNet}: A neural network that enables high-throughput, automated annotation of birdsong},
  journal   = {bioRxiv},
  year      = {2020},
  abstract  = {Songbirds provide an excellent model system for understanding sensorimotor learning. Many analyses of learning require annotating song, but songbirds produce more songs than can be annotated by hand. Existing methods for automating annotation are challenged by variable song, like that of Bengalese finches. For particularly complex song like that of canaries, no methods exist, limiting the questions researchers can investigate. We developed an artificial neural network, TweetyNet, that automates annotation. First we benchmark the network on open datasets of Bengalese finch song, showing that TweetyNet achieves significantly lower error than a similar method, using less training data, and maintains low error across multiple days of song. We then show TweetyNet performs similarly on canary song. This accuracy allowed fully-automated analyses of datasets an order of magnitude larger than previous studies, improved the precision of statistical models of syntax, and revealed novel details of syntax in a new canary strain. Hence TweetyNet enables automated annotation and analysis of Bengalese finch and canary song that was formerly manual.},
  doi       = {10.1101/2020.08.28.272088},
  publisher = {Cold Spring Harbor Laboratory},
}

@Article{Sumitani::2021,
  author    = {Sumitani, Shinji and Suzuki, Reiji and Arita, Takaya and Nakadai, Kazuhiro and Okuno, Hiroshi G},
  title     = {Non-Invasive Monitoring of the Spatio-Temporal Dynamics of Vocalizations among Songbirds in a Semi Free-Flight Environment Using Robot Audition Techniques},
  journal   = {Birds},
  year      = {2021},
  volume    = {2},
  number    = {2},
  pages     = {158--172},
  abstract  = {To understand the social interactions among songbirds, extracting the timing, position, and acoustic properties of their vocalizations is essential. We propose a framework for automatic and fine-scale extraction of spatial-spectral-temporal patterns of bird vocalizations in a densely populated environment. For this purpose, we used robot audition techniques to integrate information (i.e., the timing, direction of arrival, and separated sound of localized sources) from multiple microphone arrays (array of arrays) deployed in an environment, which is non-invasive. As a proof of concept of this framework, we examined the ability of the method to extract active vocalizations of multiple Zebra Finches in an outdoor mesh tent as a realistic situation in which they could fly and vocalize freely. We found that localization results of vocalizations reflected the arrangements of landmark spots in the environment such as nests or perches and some vocalizations were localized at non-landmark positions. We also classified their vocalizations as either songs or calls by using a simple method based on the tempo and length of the separated sounds, as an example of the use of the information obtained from the framework. Our proposed approach has great potential to understand their social interactions and the semantics or functions of their vocalizations considering the spatial relationships, although detailed understanding of the interaction would require analysis of more long-term recordings.},
  publisher = {Multidisciplinary Digital Publishing Institute},
}

@Article{Ntalampiras::2021,
  author    = {Ntalampiras, Stavros and Potamitis, Ilyas},
  title     = {Acoustic detection of unknown bird species and individuals},
  journal   = {CAAI Transactions on Intelligence Technology},
  year      = {2021},
  abstract  = {Computational bioacoustics is a relatively young research area, yet it has increasingly
received attention over the last decade because it can be used in a wide range of appli-
cations in a cost‐effective manner. This work focuses on the problem of detecting the
novel bird calls and songs associated with various species and individual birds. To this
end, variational autoencoders, consisting of deep encoding–decoding networks, are
employed. The encoder encompasses a series of convolutional layers leading to a smooth
high‐level abstraction of log‐Mel spectrograms that characterise bird vocalisations. The
decoder operates on this latent representation to generate each respective original
observation. Novel species/individual detection is carried out by monitoring and
thresholding the expected reconstruction probability. We thoroughly evaluate the pro-
posed method on two different data sets, including the vocalisations of 11 North
American bird species and 16 Athene noctua individuals.},
  doi       = {10.1049/cit2.12007},
  publisher = {Wiley Blackwell Publishing},
}

@InProceedings{Kahl::2017,
  author    = {Kahl, Stefan and Wilhelm-Stein, Thomas and Hussein, Hussein and Klinck, Holger and Kowerko, Danny and Ritter, Marc and Eibl, Maximilian},
  title     = {Large-Scale Bird Sound Classification using Convolutional Neural Networks.},
  booktitle = {CLEF (working notes)},
  year      = {2017},
  volume    = {1866},
  abstract  = {Identifying bird species in audio recordings is a challenging field of
research. In this paper, we summarize a method for large-scale bird sound clas-
sification in the context of the LifeCLEF 2017 bird identification task. We used
a variety of convolutional neural networks to generate features extracted from
visual representations of field recordings. The BirdCLEF 2017 training dataset
consist of 36.496 audio recordings containing 1500 different bird species. Our
approach achieved a mean average precision of 0,605 (official score) and 0,687
considering only foreground species.},
}

@InCollection{MercadoIII::2017,
  author    = {Mercado III, Eduardo and Sturdy, Christopher B},
  title     = {Classifying animal sounds with neural networks},
  booktitle = {Comparative Bioacoustics: An Overview},
  publisher = {Bentham Science Publishers},
  year      = {2017},
  editor    = {Brown, C. H. and Riede, T.},
  chapter   = {10},
  pages     = {415--461},
  address   = {Oak Park, IL, USA},
  abstract  = {Humans naturally classify the sounds they hear into different categories, including sounds produced by animals. Bioacousticians have supplemented this type of subjective sorting with quantitative analyses of acoustic features of animal sounds. Using neural networks to classify animal sounds extends this process one step further by not only facilitating objective descriptive analyses of animal sounds, but also by making it possible to simulate auditory classification processes. Critical aspects of developing a neural network include choosing a particular architecture, converting measurements into input representations, and training the network to recognize inputs. When the goal is to sort vocalizations into specific types, supervised learning algorithms make it possible for a neural network to do so with high accuracy and speed. When the goal is to sort vocalizations based on similarities between measured properties, unsupervised learning algorithms can be used to create neural networks that objectively sort sounds or that quantify sequential properties of sequences of sounds. Neural networks can also provide insights into how animals might themselves classify the sounds they hear, and be useful in developing specific testable hypotheses about the functions of different sounds. The current chapter illustrates each of these applications of neural networks in bioacoustics studies of the sounds produced by chickadees (Poecile atricapillus), false killer whales (Pseudoorca crassidens), and humpback whales (Megaptera novaeangliae).},
  journal   = {Comparative bioacoustics: An overview},
}

@Article{Ruff::2021,
  author         = {Ruff, Zachary J and Lesmeister, Damon B and Appel, Cara L and Sullivan, Christopher M},
  title          = {Workflow and convolutional neural network for automated identification of animal sounds},
  journal        = {Ecological Indicators},
  year           = {2021},
  volume         = {124},
  pages          = {107419},
  month          = {{MAY}},
  issn           = {{1470-160X}},
  abstract       = {The use of passive acoustic monitoring in wildlife ecology has increased dramatically in recent years as researchers take advantage of improvements in autonomous recording units and analytical methods. These technologies have allowed researchers to collect large quantities of acoustic data which must then be processed to extract meaningful information, e.g. target species detections. A persistent issue in acoustic monitoring is the challenge of efficiently automating the detection of species of interest, and deep learning has emerged as a powerful approach to accomplish this task. Here we report on the development and application of a deep convolutional neural network for the automated detection of 14 forest-adapted birds and mammals by classifying spectrogram images generated from short audio clips. The neural network performed well for most species, with precision exceeding 90% and recall exceeding 50% at high score thresholds, indicating high power to detect these species when they were present and vocally active, combined with a low proportion of false positives. We describe a multi-step workflow that integrates this neural network to efficiently process large volumes of audio data with a combination of automated detection and human review. This workflow reduces the necessary human effort by > 99% compared to full manual review of the data. As an optional component of this workflow, we developed a graphical interface for the neural network that can be run through RStudio using the Shiny package, creating a portable and user-friendly way for field biologists and managers to efficiently process audio data and detect these target species close to the point of collection and with minimal delays using consumer-grade computers.},
  article-number = {{107419}},
  doi            = {{10.1016/j.ecolind.2021.107419}},
  eissn          = {{1872-7034}},
  publisher      = {Elsevier},
  unique-id      = {{WOS:000624332200007}},
}

@Article{Florentin::2020,
  author    = {Florentin, Juliette and Dutoit, Thierry and Verlinden, Olivier},
  title     = {Detection and identification of {European} woodpeckers with deep convolutional neural networks},
  journal   = {Ecological Informatics},
  year      = {2020},
  volume    = {55},
  pages     = {101023},
  doi       = {10.1016/j.ecoinf.2019.101023},
  publisher = {Elsevier},
}

@Article{Ntalampiras::2018,
  author    = {Ntalampiras, Stavros},
  title     = {Bird species identification via transfer learning from music genres},
  journal   = {Ecological Informatics},
  year      = {2018},
  volume    = {44},
  pages     = {76--81},
  publisher = {Elsevier},
}

@Article{Maegawa::2021,
  author    = {Maegawa, Yuko and Ushigome, Yuji and Suzuki, Masato and Taguchi, Karen and Kobayashi, Keigo and Haga, Chihiro and Matsui, Takanori},
  title     = {A new survey method using convolutional neural networks for automatic classification of bird calls},
  journal   = {Ecological Informatics},
  year      = {2021},
  volume    = {61},
  pages     = {101164},
  publisher = {Elsevier},
}

@Article{Rowe::2021,
  author    = {Rowe, Benjamin and Eichinski, Philip and Zhang, Jinglan and Roe, Paul},
  title     = {Acoustic auto-encoders for biodiversity assessment},
  journal   = {Ecological Informatics},
  year      = {2021},
  volume    = {62},
  pages     = {101237},
  abstract  = {Continuous audio recordings are playing an ever more important role in conservation and biodiversity monitoring, however, listening to these recordings is often infeasible, as they can be thousands of hours long. Automating analysis using machine learning algorithms requires a feature representation. In this paper we propose a technique for learning a general feature representation from unlabelled audio using auto-encoders, which can be used for analysing environmental audio on a small timescale.

We start by segmenting the audio data into non-overlapping 1-s long chunks and generating audio spectrograms. These audio spectrograms are then used to train a basic auto-encoder, with the output of the encoder network being used to generate the feature representation. We have found that at a 1-s timescale, our feature representation offers marginal improvements over “acoustic indices”, a common representation for analysing environmental audio.},
  publisher = {Elsevier},
}

@Article{Kobayashi::2021,
  author    = {Kobayashi, Keigo and Masuda, Keisuke and Haga, Chihiro and Matsui, Takanori and Fukui, Dai and Machimura, Takashi},
  title     = {Development of a species identification system of Japanese bats from echolocation calls using convolutional neural networks},
  journal   = {Ecological Informatics},
  year      = {2021},
  volume    = {62},
  pages     = {101253},
  abstract  = {Bats inhabit all continents except Antarctica, and they have enormous potential as bioindicators. Therefore, monitoring bats helps us to understand the surrounding environmental changes. However, bats are nocturnal, which makes it difficult to visually monitor their behavior. This paper proposes a bat species identifier method based on the analysis of ultrasound called echolocation calls, which is a promising method to monitor bats' activity levels effectively. We develop a robust method to identify the bat species with improved accuracy by analyzing their echolocation calls. First, 1400 sound files with four families, 13 genera, and 30 species were recorded in Japan and the Jincheon-gun in South Korea from 1999 to 2019. Bat echolocation calls were detected from the sound files and used to generate 54,525 spectrograms by applying short-time Fourier transform. We developed a deep learning–based bat species identifier using convolutional neural networks with MobileNetV1 used as the model's architecture. Furthermore, we applied nested cross-validation with the Bayesian optimization algorithm to search for the optimal combination of hyperparameters and evaluate the expected performance. We achieved 98.1% accuracy, which outperformed previous studies that treated more than 30 bat species. We visualized important regions of the spectrograms which correspond to prediction using the Guided Grad-CAM. Moreover, we discussed how to treat the noise class and minimize the model training time. Then, we proposed potential solutions to boost the identifier's performance, the generalization of the echolocation call recording protocols, and applicable techniques to improve the identification accuracy. Future perspectives are 1) to change the deep learning algorithm from image classification to object detection and 2) to apply the proposed identifier to unknown bat echolocation calls to evaluate the feasibility of estimating bat fauna and spatial activity distribution.},
  publisher = {Elsevier},
}

@Article{Xie::2021a,
  author    = {Xie, Jie and Hu, Kai and Guo, Ya and Zhu, Qibin and Yu, Jinghu},
  title     = {On loss functions and {CNNs} for improved bioacoustic signal classification},
  journal   = {Ecological Informatics},
  year      = {2021},
  pages     = {101331},
  abstract  = {Frog population has been experiencing rapid decreases worldwide, which is regarded as one of the most critical threats to global biodiversity. Therefore, large volumes of frog recordings have been collected for assessing this decline. Most previous studies focused on the syllable segmentation based frog call classification, which is sensitive to the background noise. Our recent study has used 1D-CNN and cross-entropy loss for frog call classification. However, the use of 1D-CNN is sensitive to the background noise and the imbalance of the number of different frog species is not considered. Therefore, this study aims to investigate loss functions and imbalance learning for bioacoustic signal classification in continuous recordings. Specifically, four types of loss functions are compared including cross-entropy loss, weighted cross-entropy loss, focal loss, and twin loss, which are combined with three CNN architectures: 1D-CNN, 2D-CNN, and 1D-2D-CNN. In addition, random oversampling is used for improving the classification performance of two imbalanced datasets. Experimental results show that (1) 1D-2D-CNN model can achieve the performance for classifying both Australia and Brazil frog calls. (2) Focal loss is the best among four loss functions for classifying low SNR recordings. (3) The highest macro F1-score for classifying both Australia and Brazil frog recordings are 89.26%±0.36% and 93.47%±0.28%.},
  publisher = {Elsevier},
}

@Article{Kahl::2021,
  author         = {Kahl, Stefan and Wood, Connor M and Eibl, Maximilian and Klinck, Holger},
  title          = {{BirdNET}: A deep learning solution for avian diversity monitoring},
  journal        = {Ecological Informatics},
  year           = {2021},
  volume         = {61},
  pages          = {101236},
  month          = {{MAR}},
  issn           = {{1574-9541}},
  abstract       = {Variation in avian diversity in space and time is commonly used as a metric to assess environmental changes. Conventionally, such data were collected by expert observers, but passively collected acoustic data is rapidly emerging as an alternative survey technique. However, efficiently extracting accurate species richness data from large audio datasets has proven challenging. Recent advances in deep artificial neural networks (DNNs) have transformed the field of machine learning, frequently outperforming traditional signal processing techniques in the domain of acoustic event detection and classification. We developed a DNN, called BirdNET, capable of identifying 984 North American and European bird species by sound. Our task-specific model architecture was derived from the family of residual networks (ResNets), consisted of 157 layers with more than 27 million parameters, and was trained using extensive data pre-processing, augmentation, and mixup. We tested the model against three independent datasets: (a) 22,960 single-species recordings; (b) 286 h of fully annotated soundscape data collected by an array of autonomous recording units in a design analogous to what researchers might use to measure avian diversity in a field setting; and (c) 33,670 h of soundscape data from a single high-quality omnidirectional microphone deployed near four eBird hotspots frequented by expert birders. We found that domain-specific data augmentation is key to build models that are robust against high ambient noise levels and can cope with overlapping vocalizations. Task-specific model designs and training regimes for audio event recognition perform on-par with very complex architectures used in other domains (e.g., object detection in images). We also found that high temporal resolution of input spectrograms (short FFT window length) improves the classification performance for bird sounds. In summary, BirdNET achieved a mean average precision of 0.791 for single-species recordings, a F0.5 score of 0.414 for annotated soundscapes, and an average correlation of 0.251 with hotspot observation across 121 species and 4 years of audio data. By enabling the efficient extraction of the vocalizations of many hundreds of bird species from potentially vast amounts of audio data, BirdNET and similar tools have the potential to add tremendous value to existing and future passively collected audio datasets and may transform the field of avian ecology and conservation.},
  article-number = {{101236}},
  doi            = {{10.1016/j.ecoinf.2021.101236}},
  eissn          = {{1878-0512}},
  orcid-numbers  = {{Kahl, Stefan/0000-0002-2411-8877}},
  publisher      = {Elsevier},
  unique-id      = {{WOS:000626959500002}},
}

@Article{Morgan::2021,
  author         = {Morgan, MM and Braasch, Jonas},
  title          = {Long-term deep learning-facilitated environmental acoustic monitoring in the Capital Region of {New York State}},
  journal        = {Ecological Informatics},
  year           = {2021},
  volume         = {61},
  pages          = {101242},
  month          = {{MAR}},
  issn           = {{1574-9541}},
  abstract       = {{The effect of anthropogenic activity on animal communication is of
   increasing ecological concern. Passive acoustic recording offers a
   robust, minimally disruptive, long-term approach to monitoring species
   interactions, particularly because many indicator species of
   environmental health factors such as biodiversity, habitat quality, and
   pollution produce distinct vocalizations. Machine learning algorithms
   have been used in recent decades to automatically analyze the large
   quantities of audio data that result. In this study, a microphone array
   was used to collect continuous audio data at a site in the Capital
   Region of New York State for twelve months, resulting in over 8000 h of
   recordings. A 19-class database containing a variety of bio-and
   anthrophony was used to train a convolutional neural network in order to
   generate a reliable record of species-specific calling activity for the
   entire study period. These results were used to calculate an
   acoustics-based pseudo-species richness and abundance distribution.
   Additionally, heatmap plots were used to visualize (i) the time of day
   (x), sound category (y), and predicted number of sonic events for an
   average 30-day period and (ii) the day of the year (x), time of day (y),
   and predicted number of sonic events for each sound category. The
   correlations between these sonic events and various abiotic factors such
   as number of daylight hours, temperature, and weather activity were also
   examined.}},
  article-number = {{101242}},
  doi            = {10.1016/j.ecoinf.2021.101242},
  eissn          = {{1878-0512}},
  publisher      = {Elsevier},
  unique-id      = {{WOS:000632605900004}},
}

@Article{Heath::2021,
  author    = {Becky E. Heath and Sarab S. Sethi and C. David L. Orme and Robert M. Ewers and Lorenzo Picinali},
  title     = {How index selection, compression, and recording schedule impact the description of ecological soundscapes},
  journal   = {Ecology and Evolution},
  year      = {2021},
  month     = {aug},
  abstract  = {Acoustic indices derived from environmental soundscape recordings are being used to monitor ecosystem health and vocal animal biodiversity. Soundscape data can quickly become very expensive and difficult to manage, so data compression or temporal down-sampling are sometimes employed to reduce data storage and transmission costs. These parameters vary widely between experiments, with the consequences of this variation remaining mostly unknown.
    We analyse field recordings from North-Eastern Borneo across a gradient of historical land use. We quantify the impact of experimental parameters (MP3 compression, recording length and temporal subsetting) on soundscape descriptors (Analytical Indices and a convolutional neural net derived AudioSet Fingerprint). Both descriptor types were tested for their robustness to parameter alteration and their usability in a soundscape classification task.
    We find that compression and recording length both drive considerable variation in calculated index values. However, we find that the effects of this variation and temporal subsetting on the performance of classification models is minor: performance is much more strongly determined by acoustic index choice, with Audioset fingerprinting offering substantially greater (12%–16%) levels of classifier accuracy, precision and recall.
    We advise using the AudioSet Fingerprint in soundscape analysis, finding superior and consistent performance even on small pools of data. If data storage is a bottleneck to a study, we recommend Variable Bit Rate encoded compression (quality = 0) to reduce file size to 23% file size without affecting most Analytical Index values. The AudioSet Fingerprint can be compressed further to a Constant Bit Rate encoding of 64 kb/s (8% file size) without any detectable effect. These recommendations allow the efficient use of restricted data storage whilst permitting comparability of results between different studies.
},
  doi       = {10.1002/ece3.8042},
  publisher = {Wiley},
}

@Article{Rumelt::2021,
  author    = {Rumelt, Reid B. and Basto, Arianna and Roncal, Carla Mere},
  title     = {Automated audio recording as a means of surveying tinamous ({T}inamidae) in the {Peruvian Amazon}},
  journal   = {Ecology and Evolution},
  year      = {{2021}},
  volume    = {{11}},
  number    = {{19}},
  pages     = {{13518-13531}},
  month     = {{OCT}},
  issn      = {{2045-7758}},
  abstract  = {{The use of machine learning technologies to process large quantities of
   remotely collected audio data is a powerful emerging research tool in
   ecology and conservation. We applied these methods to a field study of
   tinamou (Tinamidae) biology in Madre de Dios, Peru, a region expected to
   have high levels of interspecies competition and niche partitioning as a
   result of high tinamou alpha diversity. We used autonomous recording
   units to gather environmental audio over a period of several months at
   lowland rainforest sites in the Los Amigos Conservation Concession and
   developed a Convolutional Neural Network-based data processing pipeline
   to detect tinamou vocalizations in the dataset. The classified acoustic
   event data are comparable to similar metrics derived from an ongoing
   camera trapping survey at the same site, and it should be possible to
   combine the two datasets for future explorations of the target species'
   niche space parameters. Here, we provide an overview of the methodology
   used in the data collection and processing pipeline, offer general
   suggestions for processing large amounts of environmental audio data,
   and demonstrate how data collected in this manner can be used to answer
   questions about bird biology.}},
  doi       = {{10.1002/ece3.8078}},
  unique-id = {{WOS:000692685400001}},
}

@Article{Dai::2021,
  author    = {Dai, Yusheng and Yang, Jin and Dong, Yiwei and Zou, Haipeng and Hu, Mingzhi and Wang, Bin},
  title     = {{Blind source separation-based IVA-Xception model for bird sound recognition in complex acoustic environments}},
  journal   = {Electronics Letters},
  year      = {{2021}},
  volume    = {{57}},
  number    = {{11}},
  pages     = {{454-456}},
  month     = {{MAY}},
  issn      = {{0013-5194}},
  abstract  = {{Identification of bird species from audio recordings has been a major
   area of interest within the field of ecological surveillance and
   biodiversity conservation. Previous studies have successfully identified
   bird species from given recordings. However, most of these studies are
   only adaptive to low-noise acoustic environments and the cases where
   each recording contains only one bird's sound simultaneously. In
   reality, bird audios recorded in the wild often contain overlapping
   signals, such as bird dawn chorus, which makes audio feature extraction
   and accurate classification extremely difficult. This study is the first
   to focus on applying a blind source separation method to identify all
   foreground bird species contained in overlapping vocalization
   recordings. The proposed IVA-Xception model is based on independent
   vector analysis and convolutional neural network. Experiments on 2020
   Bird Sound Recognition in Complex Acoustic Environments competition
   (BirdCLEF2020) dataset show that this model could achieve a higher macro
   F1-score and average accuracy compared with state-of-the-art methods.}},
  doi       = {{10.1049/ell2.12160}},
  eissn     = {{1350-911X}},
  unique-id = {{WOS:000641182000001}},
}

@Article{Steinfath::2021,
  author    = {Elsa Steinfath and Adrian Palacios-Mu{\~{n}}oz and Julian R Rottschäfer and Deniz Yuezak and Jan Clemens},
  title     = {Fast and accurate annotation of acoustic signals with deep neural networks},
  journal   = {{eLife}},
  year      = {2021},
  volume    = {10},
  month     = {nov},
  abstract  = {Acoustic signals serve communication within and across species throughout the animal kingdom. Studying the genetics, evolution, and neurobiology of acoustic communication requires annotating acoustic signals: segmenting and identifying individual acoustic elements like syllables or sound pulses. To be useful, annotations need to be accurate, robust to noise, and fast.

We here introduce DeepAudioSegmenter (DAS), a method that annotates acoustic signals across species based on a deep-learning derived hierarchical presentation of sound. We demonstrate the accuracy, robustness, and speed of DAS using acoustic signals with diverse characteristics from insects, birds, and mammals. DAS comes with a graphical user interface for annotating song, training the network, and for generating and proofreading annotations. The method can be trained to annotate signals from new species with little manual annotation and can be combined with unsupervised methods to discover novel signal types. DAS annotates song with high throughput and low latency for experimental interventions in realtime. Overall, DAS is a universal, versatile, and accessible tool for annotating acoustic communication signals.},
  doi       = {10.7554/elife.68837},
  publisher = {{eLife} Sciences Publications, Ltd},
}

@Article{Fonseca::2021,
  author    = {Fonseca, Antonio HO and Santana, Gustavo M and Ortiz, Gabriela M Bosque and Bampi, S{\'e}rgio and Dietrich, Marcelo O},
  title     = {Analysis of ultrasonic vocalizations from mice using computer vision and machine learning},
  journal   = {Elife},
  year      = {2021},
  volume    = {10},
  pages     = {e59161},
  publisher = {eLife Sciences Publications Limited},
}

@Article{Xie::2020,
  author    = {Xie, Jie and Hu, Kai and Zhu, Mingying and Guo, Ya},
  title     = {Bioacoustic signal classification in continuous recordings: Syllable-segmentation vs sliding-window},
  journal   = {Expert Systems with Applications},
  year      = {2020},
  volume    = {152},
  pages     = {113390},
  publisher = {Elsevier},
}

@Article{Allen::2021,
  author         = {Allen, Ann N and Harvey, Matt and Harrell, Lauren and Jansen, Aren and Merkens, Karlina P and Wall, Carrie C and Cattiau, Julie and Oleson, Erin M},
  title          = {A convolutional neural network for automated detection of humpback whale song in a diverse, long-term passive acoustic dataset},
  journal        = {Frontiers in Marine Science},
  year           = {2021},
  volume         = {8},
  pages          = {165},
  month          = {{MAR 17}},
  abstract       = {Passive acoustic monitoring is a well-established tool for researching the occurrence, movements, and ecology of a wide variety of marine mammal species. Advances in hardware and data collection have exponentially increased the volumes of passive acoustic data collected, such that discoveries are now limited by the time required to analyze rather than collect the data. In order to address this limitation, we trained a deep convolutional neural network (CNN) to identify humpback whale song in over 187,000 h of acoustic data collected at 13 different monitoring sites in the North Pacific over a 14-year period. The model successfully detected 75 s audio segments containing humpback song with an average precision of 0.97 and average area under the receiver operating characteristic curve (AUC-ROC) of 0.992. The model output was used to analyze spatial and temporal patterns of humpback song, corroborating known seasonal patterns in the Hawaiian and Mariana Islands, including occurrence at remote monitoring sites beyond well-studied aggregations, as well as novel discovery of humpback whale song at Kingman Reef, at 5∘ North latitude. This study demonstrates the ability of a CNN trained on a small dataset to generalize well to a highly variable signal type across a diverse range of recording and noise conditions. We demonstrate the utility of active learning approaches for creating high-quality models in specialized domains where annotations are rare. These results validate the feasibility of applying deep learning models to identify highly variable signals across broad spatial and temporal scales, enabling new discoveries through combining large datasets with cutting edge tools.},
  article-number = {{607321}},
  doi            = {{10.3389/fmars.2021.607321}},
  eissn          = {{2296-7745}},
  orcid-numbers  = {{BELL, CARRIE/0000-0002-5315-8528}},
  publisher      = {Frontiers},
  unique-id      = {{WOS:000635159000001}},
}

@Article{Gillings::2021,
  author               = {Gillings, Simon and Scott, Chris},
  title                = {Nocturnal flight calling behaviour of thrushes in relation to artificial light at night},
  journal              = {Ibis},
  year                 = {2021},
  volume               = {{163}},
  number               = {{4}},
  pages                = {{1379-1393}},
  month                = {{OCT}},
  issn                 = {{0019-1019}},
  abstract             = {Migratory birds are subject to many pressures during their life cycle and many are declining as a consequence. Evidence from North America shows that for species that migrate at night, bright artificial light sources associated with urban areas can disrupt natural movement patterns, leading to direct and indirect fitness consequences. Comparable evidence for species and urban areas in Europe is limited. This study aimed to measure the response of nocturnally migrating thrushes to artificial light at night in the UK. We used passive acoustic recorders deployed across a gradient of artificial lighting to record the flight calls of three thrush species, with an expectation of greater call rates over brightly lit areas. We trained a convolutional neural network automatically to locate and identify thrush calls in the audio recordings, achieving area under the curve (AUC) values in withheld validation data of 0.93–0.98, and recall on independent field data of 85–94%, depending on species. Seasonal patterns of call rates were positively correlated across sites but there were large differences in absolute rates between sites. Call rates were up to five times higher over the brightest urban areas compared with darker villages, suggesting a strong phototaxic effect of artificial light at night on migratory thrushes. These results confirm that monitoring of flight calls can provide valuable information on the timing of nocturnal migration, but that the effects of artificial lighting must be taken into account in any comparisons of abundance across sites. European cities are not blighted by mass mortality of migrants striking illuminated buildings; even so, these results show that nocturnal migrants are influenced by light pollution. Ascertaining whether this has fitness consequences is a priority so as to inform the design and illumination of future urban areas.},
  doi                  = {{10.1111/ibi.12955}},
  eissn                = {{1474-919X}},
  orcid-numbers        = {{Gillings, Simon/0000-0002-9794-2357}},
  publisher            = {Wiley Online Library},
  researcherid-numbers = {{Gillings, Simon/I-2727-2015}},
  unique-id            = {{WOS:000646872600001}},
}

@InProceedings{Schroeter::2019,
  author       = {Schr{\"o}ter, Hendrik and N{\"o}th, Elmar and Maier, Andreas and Cheng, Rachael and Barth, Volker and Bergler, Christian},
  title        = {Segmentation, classification, and visualization of orca calls using deep learning},
  booktitle    = {ICASSP 2019-2019 IEEE International Conference on Acoustics, Speech and Signal Processing (ICASSP)},
  year         = {2019},
  pages        = {8231--8235},
  organization = {IEEE},
}

@InProceedings{Coban::2020,
  author       = {{\c{C}}oban, Enis Berk and Pir, Dara and So, Richard and Mandel, Michael I},
  title        = {Transfer Learning from Youtube Soundtracks to Tag Arctic Ecoacoustic Recordings},
  booktitle    = {ICASSP 2020-2020 IEEE International Conference on Acoustics, Speech and Signal Processing (ICASSP)},
  year         = {2020},
  pages        = {726--730},
  organization = {IEEE},
}

@InProceedings{Cramer::2020,
  author       = {Cramer, Jason and Lostanlen, Vincent and Farnsworth, Andrew and Salamon, Justin and Bello, Juan Pablo},
  title        = {Chirping up the right tree: Incorporating biological taxonomies into deep bioacoustic classifiers},
  booktitle    = {ICASSP 2020-2020 IEEE International Conference on Acoustics, Speech and Signal Processing (ICASSP)},
  year         = {2020},
  pages        = {901--905},
  month        = {May},
  organization = {IEEE},
  abstract     = {Class imbalance in the training data hinders the generalization ability of machine listening systems. In the context of bioacoustics, this issue may be circumvented by aggregating species labels into super-groups of higher taxonomic rank: genus, family, order, and so forth. However, different applications of machine listening to wildlife monitoring may require different levels of granularity. This paper introduces TaxoNet, a deep neural network for structured classification of signals from living organisms. TaxoNet is trained as a multitask and multilabel model, following a new architectural principle in end-to-end learning named "hierarchical composition": shallow layers extract a shared representation to predict a root taxon, while deeper layers specialize recursively to lower-rank taxa. In this way, TaxoNet is capable of handling taxonomic uncertainty, out-of-vocabulary labels, and open-set deployment settings. An experimental benchmark on two new bioacoustic datasets (ANAFCC and BirdVox-14SD) leads to state-of-the-art results in bird species classification. Furthermore, on a task of coarse-grained classification, TaxoNet also outperforms a flat single-task model trained on aggregate labels.},
  doi          = {10.1109/ICASSP40776.2020.9052908},
  issn         = {2379-190X},
}

@Article{Zeghidour::2021,
  author   = {Zeghidour, Neil and Teboul, Olivier and Quitry, F{\'e}lix de Chaumont and Tagliasacchi, Marco},
  title    = {{LEAF}: A learnable frontend for audio classification},
  journal  = {ICLR 2021},
  year     = {2021},
  abstract = {Mel-filterbanks are fixed, engineered audio features which emulate human perception and have been used through the history of audio understanding up to today. However, their undeniable qualities are counterbalanced by the fundamental limitations of handmade representations. In this work we show that we can train a single learnable frontend that outperforms mel-filterbanks on a wide range of audio signals, including speech, music, audio events and animal sounds, providing a general-purpose learned frontend for audio classification. To do so, we introduce a new principled, lightweight, fully learnable architecture that can be used as a drop-in replacement of mel-filterbanks. Our system learns all operations of audio features extraction, from filtering to pooling, compression and normalization, and can be integrated into any neural network at a negligible parameter cost. We perform multi-task training on eight diverse audio classification tasks, and show consistent improvements of our model over mel-filterbanks and previous learnable alternatives. Moreover, our system outperforms the current state-of-the-art learnable frontend on Audioset, with orders of magnitude fewer parameters.},
}

@Article{Xie::2019,
  author    = {Xie, Jie and Hu, Kai and Zhu, Mingying and Yu, Jinghu and Zhu, Qibing},
  title     = {Investigation of different {CNN}-based models for improved bird sound classification},
  journal   = {IEEE Access},
  year      = {2019},
  volume    = {7},
  pages     = {175353--175361},
  publisher = {IEEE},
}

@Article{Magno::2020,
  author        = {Magno, Michele and Vultier, Fabien and Szebedy, Bence and Yamahachi, Homare and Hahnloser, Richard H. R. and Benini, Luca},
  title         = {A Bluetooth-Low-Energy Sensor Node for Acoustic Monitoring of Small Birds},
  journal       = {{IEEE} Sensors},
  year          = {{2020}},
  volume        = {{20}},
  number        = {{1}},
  pages         = {{425-433}},
  month         = {{JAN 1}},
  issn          = {{1530-437X}},
  abstract      = {{Animals can generate sounds that serve a wide range of vital functions
   such as to defend themselves or their territories, to attract a partner,
   to maintain contact with other members of their social group, and to
   help themselves and their partner/group during navigation. Ethologists
   are interested in recording and analyzing these sounds, many of which
   are vocalizations. Advances in sensing and wireless technology permit
   today acoustic data acquisition and transmission in a wireless manner.
   In many applications, the wireless sensor needs to be placed on the
   animal's body and should be unobtrusive, light-weight, small, and
   long-lasting. This paper presents the design and development of an
   ultra-low power miniaturized and lightweight wireless sensor node for
   monitoring captive zebra finches. The node is designed to be worn with
   minimal effort by small-sized birds to collect, process, and
   send/receive data to/from a remote host via Bluetooth Low-Energy. The
   main feature of the developed node is the capability to stream
   compressed or uncompressed audio and temperature data continuously.
   Multiple nodes can monitor several birds simultaneously and acquire and
   transmit high-quality audio streams, one for each bird, with low audio
   interference. Due to the combination of low-power hardware and software
   techniques and technologies, the 1.4 g node achieves a lifetime of up to
   24 h at 4 kHz sampling rate on a single zinc-air battery. Experimental
   results on birds confirm the functionality of the developed wireless
   node and the lifetime benefits of compression.}},
  doi           = {{10.1109/JSEN.2019.2940282}},
  eissn         = {{1558-1748}},
  orcid-numbers = {{Magno, Michele/0000-0003-0368-8923 BENINI, LUCA/0000-0001-8068-3806}},
  unique-id     = {{WOS:000522227400048}},
}

@Article{Mesaros::2021,
  author    = {Mesaros, Annamaria and Heittola, Toni and Virtanen, Tuomas and Plumbley, Mark D},
  title     = {Sound event detection: A tutorial},
  journal   = {IEEE Signal Processing Magazine},
  year      = {2021},
  volume    = {38},
  number    = {5},
  pages     = {67--83},
  publisher = {IEEE},
}

@Article{Jancovic::2019,
  author    = {Jancovic, Peter and K{\"o}k{\"u}er, M{\"u}nevver},
  title     = {Bird species recognition using unsupervised modeling of individual vocalization elements},
  journal   = {IEEE/ACM Transactions on Audio, Speech, and Language Processing},
  year      = {2019},
  volume    = {27},
  number    = {5},
  pages     = {932--947},
  doi       = {10.1109/TASLP.2019.2904790},
  publisher = {IEEE},
}

@Article{Dekkers:2022,
  author    = {Dekkers, Gert and Rosas, Fernando and van Waterschoot, Toon and Vanrumste, Bart and Karsmakers, Peter},
  title     = {Dynamic sensor activation and decision-level fusion in wireless acoustic sensor networks for classification of domestic activities},
  journal   = {Information Fusion},
  year      = {2022},
  volume    = {77},
  pages     = {196--210},
  abstract  = {For the past decades there has been a rising interest for wireless sensor networks to obtain information about an environment. One interesting modality is that of audio, as it is highly informative for numerous applications including speech recognition, urban scene classification, city monitoring, machine listening and classifying domestic activities. However, as they operate at prohibitively high energy consumption, commercialisation of battery-powered wireless acoustic sensor networks has been limited. To increase the network’s lifetime, this paper explores the joint use of decision-level fusion and dynamic sensor activation. Hereby adopting a topology where processing – including feature extraction and classification – is performed on a dynamic set of sensor nodes that communicate classification outputs which are fused centrally. The main contribution of this paper is the comparison of decision-level fusion with different dynamic sensor activation strategies on the use case of automatically classifying domestic activities. Results indicate that using vector quantisation to encode the classification output, computed at each sensor node, can reduce the communication per classification output to 8 bit without loss of significant performance. As the cost for communication is reduced, local processing tends to dominate the overall energy budget. It is indicated that dynamic sensor activation, using a centralised approach, can reduce the average time a sensor node is active up to 20% by leveraging redundant information in the network. In terms of energy consumption, this resulted in an energy reduction of up to 80% as the cost for computation dominates the overall energy budget.},
  doi       = {10.1016/j.inffus.2021.07.022},
  publisher = {Elsevier},
}

@InCollection{Joly::2019,
  author    = {Joly, Alexis and Go{\"e}au, Herv{\'e} and Glotin, Herv{\'e} and Spampinato, Concetto and Bonnet, Pierre and Vellinga, Willem-Pier and Lombardo, Jean-Christophe and Planqu{\'e}, Robert and Palazzo, Simone and M{\"u}ller, Henning},
  title     = {Biodiversity information retrieval through large scale content-based identification: a long-term evaluation},
  booktitle = {Information Retrieval Evaluation in a Changing World},
  publisher = {Springer},
  year      = {2019},
  pages     = {389--413},
}

@Article{Zhang::2020,
  author    = {Zhang, Kangkang and Liu, Tong and Song, Shengjing and Zhao, Xin and Sun, Shijun and Metzner, Walter and Feng, Jiang and Liu, Ying},
  title     = {Separating overlapping bat calls with a bi-directional long short-term memory network},
  journal   = {Integrative Zoology},
  year      = {2020},
  publisher = {Wiley Online Library},
}

@InProceedings{Koops::2015,
  author       = {Koops, Hendrik Vincent and Van Balen, Jan and Wiering, Frans},
  title        = {Automatic segmentation and deep learning of bird sounds},
  booktitle    = {International Conference of the Cross-Language Evaluation Forum for European Languages},
  year         = {2015},
  pages        = {261--267},
  organization = {Springer},
}

@InProceedings{Joly::2021,
  author       = {Joly, Alexis and Go{\"e}au, Herv{\'e} and Kahl, Stefan and Picek, Luk{\'a}{\v{s}} and Lorieul, Titouan and Cole, Elijah and Deneu, Benjamin and Servajean, Maximillien and Durso, Andrew and Bolon, Isabelle and others},
  title        = {Overview of lifeclef 2021: an evaluation of machine-learning based species identification and species distribution prediction},
  booktitle    = {International Conference of the Cross-Language Evaluation Forum for European Languages},
  year         = {2021},
  pages        = {371--393},
  organization = {Springer},
  abstract     = {Building accurate knowledge of the identity, the geographic distribution and the evolution of species is essential for the sustainable development of humanity, as well as for biodiversity conservation. However, the difficulty of identifying plants and animals is hindering the aggregation of new data and knowledge. Identifying and naming living plants or animals is almost impossible for the general public and is often difficult even for professionals and naturalists. Bridging this gap is a key step towards enabling effective biodiversity monitoring systems. The LifeCLEF campaign, presented in this paper, has been promoting and evaluating advances in this domain since 2011. The 2021 edition proposes four data-oriented challenges related to the identification and prediction of biodiversity: (i) PlantCLEF: cross-domain plant identification based on herbarium sheets, (ii) BirdCLEF: bird species recognition in audio soundscapes, (iii) GeoLifeCLEF: remote sensing based prediction of species, and (iv) SnakeCLEF: Automatic Snake Species Identification with Country-Level Focus.},
}

@InProceedings{Shrestha::2021,
  author       = {Shrestha, Roman and Glackin, Cornelius and Wall, Julie and Cannings, Nigel},
  title        = {Bird Audio Diarization with Faster {R-CNN}},
  booktitle    = {International Conference on Artificial Neural Networks},
  year         = {2021},
  pages        = {415--426},
  organization = {Springer},
  abstract     = {Birds embody particular phonic and visual traits that distinguish them from 10,000 distinct bird species worldwide. Birds are also perceived to be indicators of biodiversity due to their propensity for responding to changes in their environment. An effective, automatic wildlife monitoring system based on bird bioacoustics, which can support manual classification, can be pivotal for the protection of the environment and endangered species. In modern machine learning, real-life bird audio classification is still considered as an esoteric challenge owing to the convoluted patterns present in bird song, and the complications that arise when numerous bird species are present in a common setting. Existing avian bioacoustic monitoring systems struggle when multiple bird species are present in an audio segment. To overcome these challenges, we propose a novel Faster Region-Based Convolutional Neural Network bird audio diarization system that incorporates object detection in the spectral domain and performs diarization of 50 bird species to effectively tackle the ‘which bird spoke when?’ problem. Benchmark results are presented using the Bird Songs from Europe dataset achieving a Diarization Error Rate of 21.81, Jaccard Error Rate of 20.94 and F1, precision and recall values of 0.85, 0.83 and 0.87 respectively.},
}

@InProceedings{tan2019efficientnet,
  author       = {Tan, Mingxing and Le, Quoc},
  title        = {Efficientnet: Rethinking model scaling for convolutional neural networks},
  booktitle    = {International Conference on Machine Learning},
  year         = {2019},
  pages        = {6105--6114},
  organization = {PMLR},
  abstract     = {Convolutional Neural Networks (ConvNets) are commonly developed at a fixed resource budget, and then scaled up for better accuracy if more resources are given. In this paper, we systematically study model scaling and identify that carefully balancing network depth, width, and resolution can lead to better performance. Based on this observation, we propose a new scaling method that uniformly scales all dimensions of depth/width/resolution using a simple yet highly effective compound coefficient. We demonstrate the effectiveness of this method on MobileNets and ResNet. To go even further, we use neural architecture search to design a new baseline network and scale it up to obtain a family of models, called EfficientNets, which achieve much better accuracy and efficiency than previous ConvNets. In particular, our EfficientNet-B7 achieves stateof-the-art 84.4% top-1 / 97.1% top-5 accuracy on ImageNet, while being 8.4x smaller and 6.1x faster on inference than the best existing ConvNet (Huang et al., 2018). Our EfficientNets also transfer well and achieve state-of-the-art accuracy on CIFAR-100 (91.7%), Flower (98.8%), and 3 other transfer learning datasets, with an order of magnitude fewer parameters.},
}

@InProceedings{Bergler::2019a,
  author               = {Bergler, Christian and Schmitt, Manuel and Cheng, Rachael Xi and Schr{\"o}ter, Hendrik and Maier, Andreas and Barth, Volker and Weber, Michael and N{\"o}th, Elmar},
  title                = {Deep Representation Learning for Orca Call Type Classification},
  booktitle            = {International Conference on Text, Speech, and Dialogue},
  year                 = {2019},
  editor               = {{Ekstein, K}},
  volume               = {{11697}},
  series               = {{Lecture Notes in Artificial Intelligence}},
  pages                = {274--286},
  organization         = {Springer},
  abstract             = {{Marine mammals produce a wide variety of vocalizations. There is a
   growing need for robust automatic classification methods especially in
   noisy underwater environments in order to access large amounts of
   bioacoustic signals and to replace tedious and error prone human
   perceptual classification. In case of the northern resident killer whale
   (Orcinus orca), echolocation clicks, whistles, and pulsed calls make up
   its vocal repertoire. Pulsed calls are the most intensively studied type
   of vocalization. In this study we propose a hybrid call type
   classification approach outperforming our previous work on supervised
   call type classification consisting of two components: (1) deep
   representation learning of killer whale sounds by investigating various
   autoencoder architectures and data corpora and (2) subsequent supervised
   training of a ResNet18 call type classifier on a much smaller dataset by
   using the pre-trained representations. The best semi-supervised trained
   classification model achieved a test accuracy of 96\% and a mean test
   accuracy of 94\% out-performing our previous work by 7\% points.}},
  doi                  = {{10.1007/978-3-030-27947-9\_23}},
  eissn                = {{1611-3349}},
  isbn                 = {{978-3-030-27947-9; 978-3-030-27946-2}},
  issn                 = {{0302-9743}},
  orcid-numbers        = {{Maier, Andreas/0000-0002-9550-5284}},
  researcherid-numbers = {{Maier, Andreas/AAV-6505-2021}},
  unique-id            = {{WOS:000611529900021}},
}

@InProceedings{Best::2020,
  author    = {Best, Paul and Ferrari, Maxence and Poupard, Marion and Paris, S{\'e}bastien and Marxer, Ricard and Symonds, Helena and Spong, Paul and Glotin, Herv{\'e}},
  title     = {Deep learning and domain transfer for orca vocalization detection},
  booktitle = {International Joint Conference on Neural Networks},
  year      = {2020},
}

@InProceedings{Li::2019,
  author       = {Li, Siyang and Li, Xingguang and Xing, Zhaoliang and Zhang, Zhuo and Wang, Yifan and Li, Ruixiao and Guo, Runting and Xie, Jiangjian},
  title        = {Intelligent audio bird repeller for transmission line tower based on bird species variation},
  booktitle    = {IOP Conference Series: Materials Science and Engineering},
  year         = {2019},
  volume       = {592},
  number       = {1},
  pages        = {012142},
  organization = {IOP Publishing},
}

@Article{Waddell::2021,
  author    = {Waddell, Emily E and Rasmussen, Jeppe H and {\v{S}}irovi{\'c}, Ana},
  title     = {Applying Artificial Intelligence Methods to Detect and Classify Fish Calls from the Northern Gulf of {M}exico},
  journal   = {Journal of Marine Science and Engineering},
  year      = {2021},
  volume    = {9},
  number    = {10},
  pages     = {1128},
  abstract  = {Passive acoustic monitoring is a method that is commonly used to collect long-term data on soniferous animal presence and abundance. However, these large datasets require substantial effort for manual analysis; therefore, automatic methods are a more effective way to conduct these analyses and extract points of interest. In this study, an energy detector and subsequent pre-trained neural network were used to detect and classify six fish call types from a long-term dataset collected in the northern Gulf of Mexico. The development of this two-step methodology and its performance are the focus of this paper. The energy detector by itself had a high recall rate (>84%), but very low precision; however, a subsequent neural network was used to classify detected signals and remove noise from the detections. Image augmentation and iterative training were used to optimize classification and compensate for the low number of training images for two call types. The classifier had a relatively high average overall accuracy (>87%), but classifier average recall and precision varied greatly for each fish call type (recall: 39–91%; precision: 26–94%). This coupled methodology expedites call extraction and classification and can be applied to other datasets that have multiple, highly variable calls.},
  publisher = {Multidisciplinary Digital Publishing Institute},
}

@Article{Ryazanov::2021,
  author    = {Ryazanov, Igor and Nylund, Amanda T and Basu, Debabrota and Hassell{\"o}v, Ida-Maja and Schliep, Alexander},
  title     = {Deep Learning for Deep Waters: An Expert-in-the-Loop Machine Learning Framework for Marine Sciences},
  journal   = {Journal of Marine Science and Engineering},
  year      = {2021},
  volume    = {9},
  number    = {2},
  pages     = {169},
  abstract  = {Driven by the unprecedented availability of data, machine learning has become a pervasive and transformative technology across industry and science. Its importance to marine science has been codified as one goal of the UN Ocean Decade. While increasing amounts of, for example, acoustic marine data are collected for research and monitoring purposes, and machine learning methods can achieve automatic processing and analysis of acoustic data, they require large training datasets annotated or labelled by experts. Consequently, addressing the relative scarcity of labelled data is, besides increasing data analysis and processing capacities, one of the main thrust areas. One approach to address label scarcity is the expert-in-the-loop approach which allows analysis of limited and unbalanced data efficiently. Its advantages are demonstrated with our novel deep learning-based expert-in-the-loop framework for automatic detection of turbulent wake signatures in echo sounder data. Using machine learning algorithms, such as the one presented in this study, greatly increases the capacity to analyse large amounts of acoustic data. It would be a first step in realising the full potential of the increasing amount of acoustic data in marine sciences.},
  doi       = {10.3390/jmse9020169},
  publisher = {Multidisciplinary Digital Publishing Institute},
}

@Article{Khalighifar::2021,
  author   = {Khalighifar, Ali and Jim{\'e}nez-Garc{\'\i}a, Daniel and Campbell, Lindsay P and Ahadji-Dabla, Koffi Mensah and Aboagye-Antwi, Fred and Ibarra-Ju{\'a}rez, Luis Arturo and Peterson, A Townsend},
  title    = {Application of Deep Learning to Community-Science-Based Mosquito Monitoring and Detection of Novel Species},
  journal  = {Journal of Medical Entomology},
  year     = {2021},
  abstract = {Mosquito-borne diseases account for human morbidity and mortality worldwide, caused by the parasites (e.g., malaria) or viruses (e.g., dengue, Zika) transmitted through bites of infected female mosquitoes. Globally, billions of people are at risk of infection, imposing significant economic and public health burdens. As such, efficient methods to monitor mosquito populations and prevent the spread of these diseases are at a premium. One proposed technique is to apply acoustic monitoring to the challenge of identifying wingbeats of individual mosquitoes. Although researchers have successfully used wingbeats to survey mosquito populations, implementation of these techniques in areas most affected by mosquito-borne diseases remains challenging. Here, methods utilizing easily accessible equipment and encouraging community-scientist participation are more likely to provide sufficient monitoring. We present a practical, community-science-based method of monitoring mosquito populations using smartphones. We applied deep-learning algorithms (TensorFlow Inception v3) to spectrogram images generated from smartphone recordings associated with six mosquito species to develop a multiclass mosquito identification system, and flag potential invasive vectors not present in our sound reference library. Though TensorFlow did not flag potential invasive species with high accuracy, it was able to identify species present in the reference library at an 85% correct identification rate, an identification rate markedly higher than similar studies employing expensive recording devices. Given that we used smartphone recordings with limited sample sizes, these results are promising. With further optimization, we propose this novel technique as a way to accurately and efficiently monitor mosquito populations in areas where doing so is most critical.},
  doi      = {10.1093/jme/tjab161/6373349},
}

@Article{Fujimori::2021,
  author    = {Fujimori, Kazuki and Raytchev, Bisser and Kaneda, Kazufumi and Yamada, Yasufumi and Teshima, Yu and Fujioka, Emyo and Hiryu, Shizuko and Tamaki, Toru},
  title     = {Localization of Flying Bats from Multichannel Audio Signals by Estimating Location Map with Convolutional Neural Networks},
  journal   = {Journal of Robotics and Mechatronics},
  year      = {2021},
  volume    = {33},
  number    = {3},
  pages     = {515--525},
  abstract  = {We propose a method that uses ultrasound audio signals from a multichannel microphone array to estimate the positions of flying bats. The proposed model uses a deep convolutional neural network that takes multichannel signals as input and outputs the probability maps of the locations of bats. We present experimental results using two ultrasound audio clips of different bat species and show numerical simulations with synthetically generated sounds.},
  publisher = {Fuji Technology Press Ltd.},
}

@Article{Madhusudhana::2021,
  author         = {Madhusudhana, Shyam and Shiu, Yu and Klinck, Holger and Fleishman, Erica and Liu, Xiaobai and Nosal, Eva-Marie and Helble, Tyler and Cholewiak, Danielle and Gillespie, Douglas and {\v{S}}irovi{\'c}, Ana and others},
  title          = {Improve automatic detection of animal call sequences with temporal context},
  journal        = {Journal of the Royal Society Interface},
  year           = {2021},
  volume         = {18},
  number         = {180},
  pages          = {20210297},
  month          = {{JUL 21}},
  issn           = {{1742-5689}},
  abstract       = {Many animals rely on long-form communication, in the form of songs, for vital functions such as mate attraction and territorial defence. We explored the prospect of improving automatic recognition performance by using the temporal context inherent in song. The ability to accurately detect sequences of calls has implications for conservation and biological studies. We show that the performance of a convolutional neural network (CNN), designed to detect song notes (calls) in short-duration audio segments, can be improved by combining it with a recurrent network designed to process sequences of learned representations from the CNN on a longer time scale. The combined system of independently trained CNN and long short-term memory (LSTM) network models exploits the temporal patterns between song notes. We demonstrate the technique using recordings of fin whale (Balaenoptera physalus) songs, which comprise patterned sequences of characteristic notes. We evaluated several variants of the CNN + LSTM network. Relative to the baseline CNN model, the CNN + LSTM models reduced performance variance, offering a 9–17% increase in area under the precision–recall curve and a 9–18% increase in peak F1-scores. These results show that the inclusion of temporal information may offer a valuable pathway for improving the automatic recognition and transcription of wildlife recordings.},
  article-number = {{20210297}},
  doi            = {{10.1098/rsif.2021.0297}},
  eissn          = {{1742-5662}},
  orcid-numbers  = {{Nosal, Eva-Marie/0000-0001-5072-8372 Gillespie, Douglas/0000-0001-9628-157X}},
  publisher      = {The Royal Society},
  unique-id      = {{WOS:000676307900001}},
}

@InProceedings{Pamula:2017,
  author    = {Hanna PAMU{\L}A and Maciej K{\L}ACZYNSKI and Magdalena REMISIEWICZ and Wies{\l}aw WSZO{\L}EK and Dan STOWELL},
  title     = {Adaptation of deep learning methods to nocturnal bird audio monitoring},
  booktitle = {LXIV Open Seminar on Acoustics (OSA) 2017},
  year      = {2017},
  address   = {Piekary {\.S}l{\c a}skie, Poland},
  month     = {Sep},
  abstract  = {Trends in the size of bird populations are good indicators of the general state of the environment.
Different bird monitoring methods have been developed over the years, but surveys based on
observations and bird-ringing programmes are the most common techniques. However, counting
nocturnal migrant birds remains a particularly difficult task so other techniques must be applied. One
possible method is automatic acoustic monitoring, which can supplement standard bird-monitoring
schemes.
We investigated the automatic detection of migrant birds’ night flight calls. Long-term recordings
were collected during birds’ autumn migration along the Baltic Sea coast. A deep learning method,
convolutional neural network working on spectrograms, was adapted to detect the migrants’ calls.
The first results are promising (AUC=96.6%), showing the potential of acoustic methods to
supplement standard bird-monitoring techniques and to suggest a directions for research.},
}

@Article{Xie::2021,
  author    = {Xie, Jie and Zhu, Mingying and Hu, Kai and Zhang, Jinglan and Hines, Harry and Guo, Ya},
  title     = {Frog calling activity detection using lightweight {CNN} with multi-view spectrogram: A case study on Kroombit tinker frog},
  journal   = {Machine Learning with Applications},
  year      = {2021},
  pages     = {100202},
  abstract  = {rogs play an important role in ecological systems, while frog species across the globe are threatened and declining. Therefore, it is valuable to estimate the frog population based on an intelligent computer system. Due to the success of deep learning (DL) in various pattern recognition tasks, previous studies have used DL-based methods for frog call analysis. However, the performance of DL-based systems is highly affected by their input (feature representation). In this study, we develop a frog calling activity detection system for continuous field recordings using a light convolutional neural network (CNN) with multi-view spectrograms. To be specific, a sliding window is first applied to continuous recordings for obtaining audio segments with a fixed duration. Then, the background noise is filtered out. Next, a multi-view spectrogram is used for characterizing those segments, which has more distinctive information than a single-view spectrogram. Finally, a lightweight CNN model is used for the detection of frog calling activity with a twin loss, where different train and test sets are used to validate the model’s robustness. Our experimental results indicate that the highest macro F1-score was 99.6 ± 0.2 and 96.4 ± 2.0 using 2016 and 2017 as the train data respectively, where CNN-GAP is used as the model with multi-view spectrogram as the input.},
  publisher = {Elsevier},
}

@Article{Sinka::2021,
  author    = {Sinka, Marianne E and Zilli, Davide and Li, Yunpeng and Kiskin, Ivan and Kirkham, Daniel and Rafique, Waqas and Wang, Lawrence and Chan, Henry and Gutteridge, Benjamin and Herreros-Moya, Eva and others},
  title     = {{HumBug}--An Acoustic Mosquito Monitoring Tool for use on budget smartphones},
  journal   = {Methods in Ecology and Evolution},
  year      = {2021},
  volume    = {12},
  number    = {10},
  pages     = {1848--1859},
  abstract  = {Mosquito surveys are time-consuming, expensive and can provide a biased spatial sample of occurrence data—the data often representing the location of the surveys, not the occurrence of the mosquitoes.
    We present the HumBug project, an acoustic system that can turn any Android smartphone into a mosquito sensor. Our sensor has the potential to significantly increase the quantity of mosquito occurrence data as well as access locations that are more difficult to survey by traditional means.
    We describe our database of wild-captured mosquito fight tone audio data and outline our mosquito detection algorithms that these data train. We also present our MozzWear App, designed to work on budget smartphones, which, together with our HumBug Net (an adapted traditional bednet), facilitates data collection and allows the user to record and directly upload mosquito flight tones from any dwelling with a bednet in the field.
    Our HumBug system has the potential to vastly increase our understanding of the distribution of mosquito species in space and time and greatly improve surveys needed to assess the success or failure of ongoing vector control measures. At a time when the WHO reports a plateauing in the decade-long decline in malaria mortality rates, this new technological solution for surveying mosquito vectors will provide a timely new resource.},
  publisher = {Wiley Online Library},
}

@Article{Wood::2021,
  author        = {Wood, Connor M. and Kahl, Stefan and Chaon, Philip and Peery, M. Zachariah and Klinck, Holger},
  title         = {{Survey coverage, recording duration and community composition affect observed species richness in passive acoustic surveys}},
  journal       = {Methods in Ecology and Evolution},
  year          = {{2021}},
  volume        = {{12}},
  number        = {{5}},
  pages         = {{885-896}},
  month         = {{MAY}},
  issn          = {{2041-210X}},
  abstract      = {{Bioacoustic assessments of species richness are rapidly becoming
   attainable, but uncertainty regarding the optimal acoustic survey design
   remains. Selecting the duration of recording and the number of recording
   units are critical decisions, and we used both simulated and empirical
   data to quantify the trade-offs those choices present.
   We evaluated the performance of 30 hypothetical acoustic survey designs
   (e.g. continuous recording, every other 5 min, etc.). Simulated bird
   species' (n <= 60) abundance across the study area, probability of daily
   availability and time-dependent probability of vocal activity varied
   randomly within ranges of realistic values. Field data, collected in
   central New York, USA (747 hr) and in the northern Sierra Nevada, USA
   (1,090 hr), was analysed with a novel machine-learning algorithm,
   BirdNET. All three datasets were subsampled at 5-min intervals, observed
   species richness was compared across survey designs, and detection
   probability was calculated for each species.
   Observed species richness increased with survey coverage (number of
   recording units) and with recording duration in all three datasets. The
   impact of differences in survey coverage decreased as recording duration
   decreased. Species' detection probabilities were negatively affected by
   reducing the number of days of recording and by reducing the daily
   recording duration. The more rare species a community had, the more
   species richness was underestimated as survey coverage decreased.
   Rarefaction curves indicated that increasing recording time has
   diminishing marginal utility but that the asymptote varies among
   communities. The cost per species observed decreased with increasing
   recording duration.
   Discontinuous and reduced-coverage sampling may still yield fairly
   accurate assessments of biodiversity but reducing recording duration or
   coverage will result in different species remaining undetected. Whether
   the performance of a study design is `good' or `bad' depends on
   researchers' constraints and scientific questions to be answered. More
   hardware and longer recording durations are not always better, but we
   caution researchers against doing the bare minimum required for their
   present needs without pressing financial reasons to do so.}},
  doi           = {{10.1111/2041-210X.13571}},
  eissn         = {{2041-2096}},
  orcid-numbers = {{Kahl, Stefan/0000-0002-2411-8877}},
  unique-id     = {{WOS:000624324200001}},
}

@Article{Fairbrass::2019,
  author               = {Fairbrass, Alison J and Firman, Michael and Williams, Carol and Brostow, Gabriel J and Titheridge, Helena and Jones, Kate E},
  title                = {{CityNet}—Deep learning tools for urban ecoacoustic assessment},
  journal              = {Methods in Ecology and Evolution},
  year                 = {2019},
  volume               = {10},
  number               = {2},
  pages                = {186--197},
  month                = {{FEB}},
  issn                 = {{2041-210X}},
  abstract             = {{Cities support unique and valuable ecological communities, but
   understanding urban wildlife is limited due to the difficulties of
   assessing biodiversity. Ecoacoustic surveying is a useful way of
   assessing habitats, where biotic sound measured from audio recordings is
   used as a proxy for population abundance and/or activity. However,
   existing algorithms systematically over and underestimate measures of
   biotic activity in the presence of typical urban non-biotic sounds in
   recordings. We develop CityNet, a deep learning system using
   convolutional neural networks (CNNs), to measure audible biotic
   (CityBioNet) and anthropogenic (CityAnthroNet) acoustic activity in
   cities. The CNNs were trained on a large dataset of annotated audio
   recordings collected across Greater London, UK. Using a held-out test
   dataset, we compare the precision and recall of CityBioNet and
   CityAnthroNet separately to the best available alternative algorithms:
   four Acoustic Indices: Acoustic Complexity Index, Acoustic Diversity
   Index, Bioacoustic Index, and Normalised Difference Soundscape Index,
   and a state-of-the-art bird call detection CNN (bulbul). We also compare
   the effect of non-biotic sounds on the predictions of CityBioNet and
   bulbul. Finally we apply CityNet to describe acoustic patterns of the
   urban soundscape in two sites along an urbanisation gradient. CityBioNet
   was the best performing algorithm for measuring biotic activity in terms
   of precision and recall, followed by bulbul, whereas the Acoustic
   Indices performed worst. CityAnthroNet outperformed the Normalised
   Difference Soundscape Index, but by a smaller margin than CityBioNet
   achieved against the competing algorithms. The CityBioNet predictions
   were impacted by mechanical sounds, whereas air traffic and wind sounds
   influenced the bulbul predictions. Across an urbanisation gradient, we
   show that CityNet produced realistic daily patterns of biotic and
   anthropogenic acoustic activity from real-world urban audio data. Using
   CityNet, it is possible to automatically measure biotic and
   anthropogenic acoustic activity in cities from audio recordings. If
   embedded within an autonomous sensing system, CityNet could produce
   environmental data for cites at large-scales and facilitate
   investigation of the impacts of anthropogenic activities on wildlife.
   The algorithms, code and pretrained models are made freely available in
   combination with two expert-annotated urban audio datasets to facilitate
   automated environmental surveillance in cities.}},
  doi                  = {{10.1111/2041-210X.13114}},
  eissn                = {{2041-2096}},
  issue                = {10},
  orcid-numbers        = {{Fairbrass, Alison/0000-0002-4907-9683 Brostow, Gabriel/0000-0001-8472-3828 Jones, Kate/0000-0001-5231-3293 Titheridge, Helena/0000-0003-2194-1531}},
  publisher            = {Wiley Online Library},
  researcherid-numbers = {{Titheridge, Helena/C-1377-2008 Fairbrass, Alison/K-6563-2016 Brostow, Gabriel/S-1464-2019 Jones, Kate/Y-3317-2019 }},
  unique-id            = {{WOS:000459020800003}},
}

@Article{Dias::2021,
  author    = {Dias, F{\'a}bio Felix and Ponti, Moacir Antonelli and Minghim, Rosane},
  title     = {A classification and quantification approach to generate features in soundscape ecology using neural networks},
  journal   = {Neural Computing and Applications},
  year      = {2021},
  pages     = {1--15},
  abstract  = {In soundscape ecology analysis, the use of acoustic features is well established and offers important baselines to ecological
analyses. However, in many cases, the problem is difficult due to high-class overlap in terms of time-frequency charac-
teristics, as well as the presence of noise. Deep neural networks have become state-of-the-art for feature learning in many
multi-class applications, but they often present issues such as over-fitting or achieve unbalanced performances for different
classes, which can hamper the deployment of such models in realistic scenarios. In the context of counting the number of
classes in observations, the quantification task is attracting attention and was shown to be effective in other applications.
This paper investigates the use of quantification combined with classification loss in order to train a convolutional neural
network to classify species of birds and anurans. Results indicate quantification has advantages over both acoustic features
alone and the use of regular classification networks, in particular in terms of generalization and class recall making it a
suitable choice for segregation tasks related to soundscape ecology. Moreover, we show that a more compact network can
outperform a deeper one for fine-grained scenarios of birds and anurans species.},
  publisher = {Springer},
}

@Article{Kiskin::2020,
  author        = {Kiskin, Ivan and Zilli, Davide and Li, Yunpeng and Sinka, Marianne and Willis, Kathy and Roberts, Stephen},
  title         = {Bioacoustic detection with wavelet-conditioned convolutional neural networks},
  journal       = {Neural Computing and Applications},
  year          = {2020},
  volume        = {32},
  number        = {4},
  pages         = {915--927},
  month         = {{FEB}},
  issn          = {{0941-0643}},
  abstract      = {{Many real-world time series analysis problems are characterized by low
   signal-to-noise ratios and compounded by scarce data. Solutions to these
   types of problems often rely on handcrafted features extracted in the
   time or frequency domain. Recent high-profile advances in deep learning
   have improved performance across many application domains; however, they
   typically rely on large data sets that may not always be available. This
   paper presents an application of deep learning for acoustic event
   detection in a challenging, data-scarce, real-world problem. We show
   that convolutional neural networks (CNNs), operating on wavelet
   transformations of audio recordings, demonstrate superior performance
   over conventional classifiers that utilize handcrafted features. Our key
   result is that wavelet transformations offer a clear benefit over the
   more commonly used short-time Fourier transform. Furthermore, we show
   that features, handcrafted for a particular dataset, do not generalize
   well to other datasets. Conversely, CNNs trained on generic features are
   able to achieve comparable results across multiple datasets, along with
   outperforming human labellers. We present our results on the application
   of both detecting the presence of mosquitoes and the classification of
   bird species.}},
  doi           = {{10.1007/s00521-018-3626-7}},
  eissn         = {{1433-3058}},
  orcid-numbers = {{Willis, Katherine/0000-0002-6763-2489 Kiskin, Ivan/0000-0002-2551-840X}},
  publisher     = {Springer},
  unique-id     = {{WOS:000512117100002}},
}

@Article{Coffey::2019,
  author        = {Coffey, Kevin R and Marx, Russell G and Neumaier, John F},
  title         = {{DeepSqueak}: a deep learning-based system for detection and analysis of ultrasonic vocalizations},
  journal       = {Neuropsychopharmacology},
  year          = {2019},
  volume        = {44},
  number        = {5},
  pages         = {859--868},
  month         = {{APR}},
  issn          = {{0893-133X}},
  abstract      = {{Rodents engage in social communication through a rich repertoire of
   ultrasonic vocalizations (USVs). Recording and analysis of USVs has
   broad utility during diverse behavioral tests and can be performed
   noninvasively in almost any rodent behavioral model to provide rich
   insights into the emotional state and motor function of the test animal.
   Despite strong evidence that USVs serve an array of communicative
   functions, technical and financial limitations have been barriers for
   most laboratories to adopt vocalization analysis. Recently, deep
   learning has revolutionized the field of machine hearing and vision, by
   allowing computers to perform human-like activities including seeing,
   listening, and speaking. Such systems are constructed from biomimetic,
   `` deep{''}, artificial neural networks. Here, we present DeepSqueak, a
   USV detection and analysis software suite that can perform human quality
   USV detection and classification automatically, rapidly, and reliably
   using cutting-edge regional convolutional neural network architecture
   (Faster-RCNN). DeepSqueak was engineered to allow non-experts easy entry
   into USV detection and analysis yet is flexible and adaptable with a
   graphical user interface and offers access to numerous input and
   analysis features. Compared to other modern programs and manual
   analysis, DeepSqueak was able to reduce false positives, increase
   detection recall, dramatically reduce analysis time, optimize automatic
   syllable classification, and perform automatic syntax analysis on
   arbitrarily large numbers of syllables, all while maintaining manual
   selection review and supervised classification. DeepSqueak allows USV
   recording and analysis to be added easily to existing rodent behavioral
   procedures, hopefully revealing a wide range of innate responses to
   provide another dimension of insights into behavior when combined with
   conventional outcome measures.}},
  doi           = {{10.1038/s41386-018-0303-6}},
  eissn         = {{1740-634X}},
  orcid-numbers = {{Marx, Russell/0000-0001-7459-994X}},
  publisher     = {Nature Publishing Group},
  unique-id     = {{WOS:000461125100004}},
}

@InProceedings{Houegnigan::2017,
  author       = {Hou{\'e}gnigan, Ludwig and Safari, Pooyan and Nadeu, Climent and van der Schaar, Mike and Andr{\'e}, Michel},
  title        = {A novel approach to real-time range estimation of underwater acoustic sources using supervised machine learning},
  booktitle    = {OCEANS 2017-Aberdeen},
  year         = {2017},
  pages        = {1--5},
  organization = {IEEE},
}

@InProceedings{Poupard::2019,
  author            = {Poupard, Marion and Best, Paul and Schluter, Jan and Prevot, Jean-Marc and Symonds, Helena and Spong, Paul and Glotin, Herve},
  title             = {{Deep Learning for Ethoacoustics of Orcas on three years pentaphonic continuous recording at Orcalab revealing tide, moon and diel effects}},
  booktitle         = {{OCEANS 2019 - MARSEILLE}},
  year              = {{2019}},
  series            = {{OCEANS-IEEE}},
  note              = {{OCEANS - Marseille Conference, Marseille, FRANCE, JUN 17-20, 2019}},
  abstract          = {{One of the best ways of studying animals that produce signals in
   underwater environments is to use passive acoustic monitoring (PAM).
   Acoustic monitoring is used to study marine mammals in oceans, and gives
   us information for understanding cetacean life, such as their behaviour,
   movement or reproduction. Automated analysis for captured sound is
   almost essential because of the large quantity of data. A deep learning
   approach was chosen for this task, since it has proven great efficiency
   for answering such problematics. This study focused on the orcas
   (Orcinus orca) of northern Vancouver Island, Canada, in collaboration
   with the NGO Orcalab which developed a multihydrophone recording station
   around Hanson Island to study orcas. The acoustic station is composed of
   5 hydrophones and extends over 50 km2 of ocean. Since 2016 we are
   continuously streaming the hydrophone signals to our laboratory at
   Toulon, France, yielding nearly 50 TB of synchronous multichannel
   recordings. The objective for this research is to do a preliminary
   analysis of the collected data and demonstrate influence of
   environmental factors (tidal, moon phase and daily period) on the orcas'
   acoustic activities.}},
  book-group-author = {{IEEE}},
  isbn              = {{978-1-7281-1450-7}},
  issn              = {{0197-7385}},
  unique-id         = {{WOS:000591652100210}},
}

@InProceedings{Balestriero::2019,
  author            = {Balestriero, Randall and Glotin, Herve},
  title             = {{Wavelet Learning by Adaptive Hermite Cubic Splines applied to Bioacoustic Chirps}},
  booktitle         = {{OCEANS 2019 - MARSEILLE}},
  year              = {{2019}},
  series            = {{OCEANS-IEEE}},
  note              = {{OCEANS - Marseille Conference, Marseille, FRANCE, JUN 17-20, 2019}},
  abstract          = {{Acoustic monitoring is used to study marine mammals in oceans. Automated
   analysis for captured sound is almost essential because of the large
   quantity of data. The deep learning approach is an efficient method,
   however acoustic features are often not adapted. Convolutional Neural
   Net can be seen as an optimal kernel decomposition, nevertheless it
   requires large amount of training data to learn its kernels. An
   alternative using pre-imposed kernels and thus not requiring any amount
   of data is the scattering framework which imposes as kernels wavelet
   filters. Our research focuses on adaptive time-frequency decomposition
   of bioacoustic signal, based on cubic spline learning representation. We
   give the theoretical derivations of the model, and demonstrates
   efficient real applications of various signal, including chirps of songs
   of Blue Whale.}},
  book-group-author = {{IEEE}},
  isbn              = {{978-1-7281-1450-7}},
  issn              = {{0197-7385}},
  unique-id         = {{WOS:000591652100343}},
}

@Article{Zsebok::2019,
  author  = {Zseb{\H{o}}k, S{\'a}ndor and Nagy-Egri, M{\'a}t{\'e} Ferenc and Barnaf{\"o}ldi, Gergely G{\'a}bor and Laczi, Mikl{\'o}s and Nagy, Gergely and Vaskuti, {\'E}va and Garamszegi, L{\'a}szl{\'o} Zsolt},
  title   = {Automatic bird song and syllable segmentation with an open-source deep-learning object detection method--a case study in the Collared Flycatcher},
  journal = {Ornis Hungarica},
  year    = {2019},
  volume  = {27},
  number  = {2},
  pages   = {59--66},
}

@Article{Simon:2019,
  author    = {Simon, Ralph and Varkevisser, Judith and Mendoza, Ezequiel and Hochradel, Klaus and Scharff, Constance and Riebel, Katharina and Halfwerk, Wouter},
  title     = {Development and application of a robotic zebra finch ({RoboFinch}) to study multimodal cues in vocal communication},
  journal   = {PeerJ Preprints},
  year      = {2019},
  volume    = {7},
  pages     = {e28004v2},
  abstract  = {Understanding animal behaviour through psychophysical experimentation is often limited by insufficiently realistic stimulus representation. Important physical dimensions of signals and cues, especially those that are outside the spectrum of human perception, can be difficult to standardize and control separately with currently available recording and displaying techniques (e.g. video displays). Accurate stimulus control is in particular important when studying multimodal signals, as spatial and temporal alignment between stimuli is often crucial. Especially for audiovisual presentations, some of these limitations can be circumvented by the employment of animal robots that are superior to video presentations in all situations requiring realistic 3D presentations to animals. Here we report the development of a robotic zebra finch, called RoboFinch, and how it can be used to study vocal learning in a songbird, the zebra finch.},
  doi       = {10.7287/peerj.preprints.28004v3},
  publisher = {PeerJ Inc. San Diego, USA},
}

@Article{Ivanenko::2020,
  author               = {Ivanenko, A and Watkins, Paul and van Gerven, Marcel AJ and Hammerschmidt, K and Englitz, Bernhard},
  title                = {Classifying sex and strain from mouse ultrasonic vocalizations using deep learning},
  journal              = {PLoS computational biology},
  year                 = {2020},
  volume               = {16},
  number               = {6},
  pages                = {e1007918},
  month                = {{JUN}},
  issn                 = {{1553-734X}},
  abstract             = {{Vocalizations are widely used for communication between animals. Mice
   use a large repertoire of ultrasonic vocalizations (USVs) in different
   social contexts. During social interaction recognizing the partner's sex
   is important, however, previous research remained inconclusive whether
   individual USVs contain this information. Using deep neural networks
   (DNNs) to classify the sex of the emitting mouse from the spectrogram we
   obtain unprecedented performance (77\%, vs. SVM: 56\%, Regression:
   51\%). Performance was even higher (85\%) if the DNN could also use each
   mouse's individual properties during training, which may, however, be of
   limited practical value. Splitting estimation into two DNNs and using 24
   extracted features per USV, spectrogram-to-features and features-to-sex
   (60\%) failed to reach single-step performance. Extending the features
   by each USVs spectral line, frequency and time marginal in a
   semi-convolutional DNN resulted in a performance mid-way (64\%).
   Analyzing the network structure suggests an increase in sparsity of
   activation and correlation with sex, specifically in the fully-connected
   layers. A detailed analysis of the USV structure, reveals a subset of
   male vocalizations characterized by a few acoustic features, while the
   majority of sex differences appear to rely on a complex combination of
   many features. The same network architecture was also able to achieve
   above-chance classification for cortexless mice, which were considered
   indistinguishable before. In summary, spectrotemporal differences
   between male and female USVs allow at least their partial
   classification, which enables sexual recognition between mice and
   automated attribution of USVs during analysis of social interactions.}},
  article-number       = {{e1007918}},
  doi                  = {{10.1371/journal.pcbi.1007918}},
  eissn                = {{1553-7358}},
  orcid-numbers        = {{Englitz, Bernhard/0000-0001-9106-0356 Ivanenko, Alexander/0000-0001-8115-7488 Watkins, Paul/0000-0002-2561-3458}},
  publisher            = {Public Library of Science San Francisco, CA USA},
  researcherid-numbers = {{Englitz, Bernhard/K-7636-2018 }},
  unique-id            = {{WOS:000558077600031}},
}

@Article{MacAodha::2018,
  author    = {Mac Aodha, Oisin and Gibb, Rory and Barlow, Kate E and Browning, Ella and Firman, Michael and Freeman, Robin and Harder, Briana and Kinsey, Libby and Mead, Gary R and Newson, Stuart E and others},
  title     = {Bat detective—Deep learning tools for bat acoustic signal detection},
  journal   = {PLoS computational biology},
  year      = {2018},
  volume    = {14},
  number    = {3},
  pages     = {e1005995},
  month     = {03},
  abstract  = {Passive acoustic sensing has emerged as a powerful tool for quantifying anthropogenic impacts on biodiversity, especially for echolocating bat species. To better assess bat population trends there is a critical need for accurate, reliable, and open source tools that allow the detection and classification of bat calls in large collections of audio recordings. The majority of existing tools are commercial or have focused on the species classification task, neglecting the important problem of first localizing echolocation calls in audio which is particularly problematic in noisy recordings. We developed a convolutional neural network based open-source pipeline for detecting ultrasonic, full-spectrum, search-phase calls produced by echolocating bats. Our deep learning algorithms were trained on full-spectrum ultrasonic audio collected along road-transects across Europe and labelled by citizen scientists from www.batdetective.org. When compared to other existing algorithms and commercial systems, we show significantly higher detection performance of search-phase echolocation calls with our test sets. As an example application, we ran our detection pipeline on bat monitoring data collected over five years from Jersey (UK), and compared results to a widely-used commercial system. Our detection pipeline can be used for the automatic detection and monitoring of bat populations, and further facilitates their use as indicator species on a large scale. Our proposed pipeline makes only a small number of bat specific design decisions, and with appropriate training data it could be applied to detecting other species in audio. A crucial novelty of our work is showing that with careful, non-trivial, design and implementation considerations, state-of-the-art deep learning methods can be used for accurate and efficient monitoring in audio.},
  doi       = {10.1371/journal.pcbi.1005995},
  keywords  = {statecol},
  publisher = {Public Library of Science San Francisco, CA USA},
}

@Article{Simon::2021,
  author   = {Simon, R. and Bakunowski, K. and Reyes-Vasques, A.E. and Tschapka, M. and Kn\:{o}rnschild, M. and Steckel, J. and Stowell, D.},
  title    = {Acoustic traits of bat-pollinated flowers compared to flowers of other pollination syndromes and their echo-based classification using convolutional neural networks},
  journal  = {Plos Computational Biology},
  year     = {2021},
  abstract = {Bat-pollinated flowers have to attract their pollinators in absence of light and therefore some species developed specialized echoic floral parts. These parts are usually concave shaped and act like acoustic retroreflectors making the flowers acoustically conspicuous to the bats. Acoustic plant specializations only have been described for two bat-pollinated species in the Neotropics and one other bat-dependent plant in South East Asia. However, it remains unclear whether other bat-pollinated plant species also show acoustic adaptations. Moreover, acoustic traits have never been compared between bat-pollinated flowers and flowers belonging to other pollination syndromes. To investigate acoustic traits of bat-pollinated flowers we recorded a dataset of 32320 flower echoes, collected from 168 individual flowers belonging to 12 different species. 6 of these species were pollinated by bats and 6 species were pollinated by insects or hummingbirds. We analyzed the spectral target strength of the flowers and trained a convolutional neural network (CNN) on the spectrograms of the flower echoes. We found that bat-pollinated flowers have a significantly higher echo target strength, independent of their size, and differ in their morphology, specifically in the lower variance of their morphological features. We found that a good classification accuracy by our CNN (up to 84%) can be achieved with only one echo/spectrogram to classify the 12 different plant species, both bat-pollinated and otherwise, with bat-pollinated flowers being easier to classify. The higher classification performance of bat-pollinated flowers can be explained by the lower variance of their morphology.},
}

@Article{DeCamargo::2017,
  author    = {De Camargo, Ulisses Moliterno and Somervuo, Panu and Ovaskainen, Otso},
  title     = {{PROTAX-Sound}: A probabilistic framework for automated animal sound identification},
  journal   = {PloS one},
  year      = {2017},
  volume    = {12},
  number    = {9},
  pages     = {e0184048},
  abstract  = {Autonomous audio recording is stimulating new field in bioacoustics, with a great promise for conducting cost-effective species surveys. One major current challenge is the lack of reliable classifiers capable of multi-species identification. We present PROTAX-Sound, a statistical framework to perform probabilistic classification of animal sounds. PROTAX-Sound is based on a multinomial regression model, and it can utilize as predictors any kind of sound features or classifications produced by other existing algorithms. PROTAX-Sound combines audio and image processing techniques to scan environmental audio files. It identifies regions of interest (a segment of the audio file that contains a vocalization to be classified), extracts acoustic features from them and compares with samples in a reference database. The output of PROTAX-Sound is the probabilistic classification of each vocalization, including the possibility that it represents species not present in the reference database. We demonstrate the performance of PROTAX-Sound by classifying audio from a species-rich case study of tropical birds. The best performing classifier achieved 68% classification accuracy for 200 bird species. PROTAX-Sound improves the classification power of current techniques by combining information from multiple classifiers in a manner that yields calibrated classification probabilities.},
  publisher = {Public Library of Science San Francisco, CA USA},
}

@Article{Lostanlen::2019a,
  author    = {Lostanlen, Vincent AND Salamon, Justin AND Farnsworth, Andrew AND Kelling, Steve AND Bello, Juan Pablo},
  title     = {Robust sound event detection in bioacoustic sensor networks},
  journal   = {PLOS ONE},
  year      = {2019},
  volume    = {14},
  number    = {10},
  pages     = {1-31},
  month     = {10},
  abstract  = {Bioacoustic sensors, sometimes known as autonomous recording units (ARUs), can record sounds of wildlife over long periods of time in scalable and minimally invasive ways. Deriving per-species abundance estimates from these sensors requires detection, classification, and quantification of animal vocalizations as individual acoustic events. Yet, variability in ambient noise, both over time and across sensors, hinders the reliability of current automated systems for sound event detection (SED), such as convolutional neural networks (CNN) in the time-frequency domain. In this article, we develop, benchmark, and combine several machine listening techniques to improve the generalizability of SED models across heterogeneous acoustic environments. As a case study, we consider the problem of detecting avian flight calls from a ten-hour recording of nocturnal bird migration, recorded by a network of six ARUs in the presence of heterogeneous background noise. Starting from a CNN yielding state-of-the-art accuracy on this task, we introduce two noise adaptation techniques, respectively integrating short-term (60 ms) and long-term (30 min) context. First, we apply per-channel energy normalization (PCEN) in the time-frequency domain, which applies short-term automatic gain control to every subband in the mel-frequency spectrogram. Secondly, we replace the last dense layer in the network by a context-adaptive neural network (CA-NN) layer, i.e. an affine layer whose weights are dynamically adapted at prediction time by an auxiliary network taking long-term summary statistics of spectrotemporal features as input. We show that PCEN reduces temporal overfitting across dawn vs. dusk audio clips whereas context adaptation on PCEN-based summary statistics reduces spatial overfitting across sensor locations. Moreover, combining them yields state-of-the-art results that are unmatched by artificial data augmentation alone. We release a pre-trained version of our best performing system under the name of BirdVoxDetect, a ready-to-use detector of avian flight calls in field recordings.},
  doi       = {10.1371/journal.pone.0214168},
  publisher = {Public Library of Science},
}

@Article{Premoli::2021,
  author         = {Premoli, Marika and Baggi, Daniele and Bianchetti, Marco and Gnutti, Alessandro and Bondaschi, Marco and Mastinu, Andrea and Migliorati, Pierangelo and Signoroni, Alberto and Leonardi, Riccardo and Memo, Maurizio and Bonini, Sara Anna},
  title          = {{Automatic classification of mice vocalizations using Machine Learning techniques and Convolutional Neural Networks}},
  journal        = {{PLOS ONE}},
  year           = {{2021}},
  volume         = {{16}},
  number         = {{1}},
  month          = {{JAN 19}},
  issn           = {{1932-6203}},
  abstract       = {{Ultrasonic vocalizations (USVs) analysis is a well-recognized tool to
   investigate animal communication. It can be used for behavioral
   phenotyping of murine models of different disorders. The USVs are
   usually recorded with a microphone sensitive to ultrasound frequencies
   and they are analyzed by specific software. Different calls typologies
   exist, and each ultrasonic call can be manually classified, but the
   qualitative analysis is highly time-consuming. Considering this
   framework, in this work we proposed and evaluated a set of supervised
   learning methods for automatic USVs classification. This could represent
   a sustainable procedure to deeply analyze the ultrasonic communication,
   other than a standardized analysis. We used manually built datasets
   obtained by segmenting the USVs audio tracks analyzed with the Avisoft
   software, and then by labelling each of them into 10 representative
   classes. For the automatic classification task, we designed a
   Convolutional Neural Network that was trained receiving as input the
   spectrogram images associated to the segmented audio files. In addition,
   we also tested some other supervised learning algorithms, such as
   Support Vector Machine, Random Forest and Multilayer Perceptrons,
   exploiting informative numerical features extracted from the
   spectrograms. The performance showed how considering the whole
   time/frequency information of the spectrogram leads to significantly
   higher performance than considering a subset of numerical features. In
   the authors' opinion, the experimental results may represent a valuable
   benchmark for future work in this research field.}},
  article-number = {{e0244636}},
  doi            = {{10.1371/journal.pone.0244636}},
  orcid-numbers  = {{SIGNORONI, Alberto/0000-0002-8383-3766}},
  unique-id      = {{WOS:000611969200004}},
}

@Article{Koumura::2016,
  author         = {Koumura, Takuya and Okanoya, Kazuo},
  title          = {Automatic Recognition of Element Classes and Boundaries in the Birdsong with Variable Sequences},
  journal        = {{PLOS ONE}},
  year           = {{2016}},
  volume         = {{11}},
  number         = {{7}},
  issn           = {{1932-6203}},
  abstract       = {{Researches on sequential vocalization often require analysis of
   vocalizations in long continuous sounds. In such studies as
   developmental ones or studies across generations in which days or months
   of vocalizations must be analyzed, methods for automatic recognition
   would be strongly desired. Although methods for automatic speech
   recognition for application purposes have been intensively studied,
   blindly applying them for biological purposes may not be an optimal
   solution. This is because, unlike human speech recognition, analysis of
   sequential vocalizations often requires accurate extraction of timing
   information. In the present study we propose automated systems suitable
   for recognizing birdsong, one of the most intensively investigated
   sequential vocalizations, focusing on the three properties of the
   birdsong. First, a song is a sequence of vocal elements, called notes,
   which can be grouped into categories. Second, temporal structure of
   birdsong is precisely controlled, meaning that temporal information is
   important in song analysis. Finally, notes are produced according to
   certain probabilistic rules, which may facilitate the accurate song
   recognition. We divided the procedure of song recognition into three
   sub-steps: local classification, boundary detection, and global
   sequencing, each of which corresponds to each of the three properties of
   birdsong. We compared the performances of several different ways to
   arrange these three steps. As results, we demonstrated a hybrid model of
   a deep convolutional neural network and a hidden Markov model was
   effective. We propose suitable arrangements of methods according to
   whether accurate boundary detection is needed. Also we designed the new
   measure to jointly evaluate the accuracy of note classification and
   boundary detection. Our methods should be applicable, with small
   modification and tuning, to the songs in other species that hold the
   three properties of the sequential vocalization.}},
  article-number = {{e0159188}},
  doi            = {{10.1371/journal.pone.0159188}},
  orcid-numbers  = {{Koumura, Takuya/0000-0002-8380-9598}},
  unique-id      = {{WOS:000380797500040}},
}

@Article{Thomas::2019,
  author  = {Thomas, Mark and Martin, Bruce and Kowarski, Katie and Gaudet, Briand and Matwin, Stan},
  title   = {Marine mammal species classification using convolutional neural networks and a novel acoustic representation},
  journal = {Proc ECMLPKDD 2019},
  year    = {2019},
}

@InProceedings{Islam::2020,
  author               = {Islam, Shafinaz and Valles, Damian},
  title                = {{Houston Toad and Other Chorusing Amphibian Species Call Detection Using Deep Learning Architectures}},
  booktitle            = {Proceedings of CCWC 2020},
  year                 = {{2020}},
  editor               = {{Charkrabarti, S and Paul, R}},
  pages                = {{511-516}},
  abstract             = {{The preservation of species from extinction using automatic animal voice
   detection from audio recordings is a topic of high interest in
   bioacoustics. The Houston Toad is an endangered amphibian and
   researchers of the Biology Department at Texas State University are
   working on a project to rescue this species. The initial approach used
   by the researchers is called Automated Recording Device (ARD) that only
   detects the Houston Toad calls. However, it has shown limited success
   identifying toad calls. If a species is not a Houston Toad but has a
   frequency spectrum close to a Houston Toad, then the ARD falsely
   identifies it as a Houston Toad. Hence, the current ARD solution
   produces high false-positives. This paper proposes a modified ARD
   solution to detect not only the Houston Toad, but also the Gulf Coast
   Toad, ther Crawfish Frog, and the Woodhouse's Toad experimenting deep
   learning architectures: Recurrent Neural Network (RNN), Convolutional
   neural network (CNN), Long Short-Term Memory (LSTM), Gated Recurrent
   Units (GRUs) with dominating audio features such as MFCC, LPC, PLP,
   Mel-Filterbanks, Spectrogram and takes an attempt to improve the
   performance of the toad calls identification system with reduced
   false-postive rate. This work also proposes a new single board computing
   platform NVIDIA Jetson Nano for on-filed deployment of the model.}},
  article-number       = {{1570613073}},
  isbn                 = {{978-1-7281-3783-4}},
  orcid-numbers        = {{Valles, Damian/0000-0002-5684-9498}},
  researcherid-numbers = {{Valles, Damian/AAV-2603-2021}},
  unique-id            = {{WOS:000668567200081}},
}

@InProceedings{Cakir::2017,
  author       = {Cakir, Emre and Adavanne, Sharath and Parascandolo, Giambattista and Drossos, Konstantinos and Virtanen, Tuomas},
  title        = {Convolutional recurrent neural networks for bird audio detection},
  booktitle    = {Proceedings of EUSIPCO 2017},
  year         = {2017},
  pages        = {1744--1748},
  organization = {IEEE},
  doi          = {10.23919/EUSIPCO.2017.8081508},
}

@InProceedings{Pellegrini::2017,
  author       = {Pellegrini, Thomas},
  title        = {Densely connected {CNNs} for bird audio detection},
  booktitle    = {Proceedings of EUSIPCO 2017},
  year         = {2017},
  pages        = {1734--1738},
  month        = {Aug},
  organization = {IEEE},
  note         = {Special Session on Bird Audio Signal Processing},
  abstract     = {Detecting bird sounds in audio recordings automatically, if accurate enough, is expected to be of great help to the research community working in bio- and ecoacoustics, interested in monitoring biodiversity based on audio field recordings. To estimate how accurate the state-of-the-art machine learning approaches are, the Bird Audio Detection challenge involving large audio datasets was recently organized. In this paper, experiments using several types of convolutional neural networks (i.e. standard CNNs, residual nets and densely connected nets) are reported in the framework of this challenge. DenseNets were the preferred solution since they were the best performing and most compact models, leading to a 88.22% area under the receiver operator curve score on the test set of the challenge (ranked 3<sup>rd</sup>/30)<sup>1</sup>. Performance gains were obtained thank to data augmentation through time and frequency shifting, model parameter averaging during training and ensemble methods using the geometric mean. On the contrary, the attempts to enlarge the training dataset with samples of the test set with automatic predictions used as pseudo-groundtruth labels consistently degraded performance.},
  doi          = {10.23919/EUSIPCO.2017.8081506},
  issn         = {2076-1465},
  keywords     = {audio recording;audio signal processing;fuzzy neural nets;learning (artificial intelligence);bird sounds;audio recordings;audio datasets;convolutional neural networks;residual nets;receiver operator curve score;machine learning approaches;bird audio detection;densely-connected CNN;DenseNets;performance gains;data augmentation;time shifting;frequency shifting;pseudogroundtruth labels;Birds;Training;Convolution;Feature extraction;Standards;Time-frequency analysis},
}

@InProceedings{Vickers::2021a,
  author            = {Vickers, W. and Milner, B. and Gorpincenko, A. and Lee, R.},
  title             = {Methods to Improve the Robustness of Right Whale Detection using {CNNs} in Changing Conditions},
  booktitle         = {Proceedings of EUSIPCO 2020},
  year              = {{2021}},
  pages             = {{106-110}},
  organization      = {{European Assoc Signal Proc}},
  abstract          = {{This paper is concerned with developing a method of detecting right
   whales from autonomous surface vehicles (ASVs) that is robust to
   changing operating conditions. A baseline convolutional neural network
   (CNN) is first trained using data taken from a single operating
   condition. Its detection accuracy is then found to degrade when applied
   to different operating conditions. Two methods are then investigated to
   restore performance using just a single model. The first method is an
   augmented training approach where progressively more data from the new
   condition is mixed with the original data. The second method uses
   unsupervised adaptation to adapt the original model to the new
   conditions. Evaluation under changing environmental and noise conditions
   reveals the model produced from augmented training data to achieve
   higher detection accuracy across all conditions than the adapted model.
   However, the adapted model does not require label data from the new
   environment and in these situations is a more realistic solution.}},
  book-group-author = {{IEEE}},
  doi               = {10.23919/Eusipco47968.2020.9287565},
  isbn              = {{978-9-0827-9705-3}},
  issn              = {{2076-1465}},
  unique-id         = {{WOS:000632622300022}},
}

@InProceedings{Heuer::2019,
  author    = {Heuer, Sven and Tafo, Pavel and Holzmann, Hajo and Dahlke, Stephan},
  title     = {New aspects in birdsong recognition utilizing the {G}abor transform},
  booktitle = {Proceedings of ICA 2019},
  year      = {2019},
  pages     = {2917--2924},
  publisher = {Universit{\"a}tsbibliothek der RWTH Aachen},
}

@InProceedings{Thakur::2018,
  author            = {Thakur, A. and Abrol, V. and Sharma, P. and Rajan, P.},
  title             = {Compressed convex spectral embedding for bird species classification},
  booktitle         = {Proceedings of ICASSP 2018},
  year              = {{2018}},
  pages             = {{261-265}},
  organization      = {{Inst Elect \& Elect Engineers; Inst Elect \& Elect Engineers Signal Proc Soc}},
  note              = {{IEEE International Conference on Acoustics, Speech and Signal Processing (ICASSP), Calgary, CANADA, APR 15-20, 2018}},
  abstract          = {{This paper focuses on the problem of bird species identification using
   audio recordings. Following recent developments in deep learning, we
   propose a multi-layer alternating sparse-dense framework for bird
   species identification. Temporal and frequency modulations in bird
   vocalizations are captured by concatenating frames of spectrograms,
   resulting in a high dimensional super-frame based representation. These
   super-frame representations are highly sparse. Hence, we propose to use
   random projections to compress these super-frames. This is followed by
   class-specific archetypal analysis, employed on these compressed
   super-frames for acoustic modeling, to obtain a convex-sparse
   representation. These convex-sparse representations are referred as
   compressed convex spectral embeddings (CCSE). It is observed that these
   representations efficiently capture species-specific discriminative
   information. Experimental results show compelling evidence that the
   proposed approach shows performance comparable to existing methods such
   as deep neural networks (DNN) and dynamic kernel based SVMs.}},
  book-group-author = {{IEEE}},
  isbn              = {{978-1-5386-4658-8}},
  unique-id         = {{WOS:000446384600053}},
}

@InProceedings{Solomes::2020,
  author            = {Solomes, Alexandru-Marius and Stowell, Dan},
  title             = {Efficient bird sound detection on the {Bela} embedded system},
  booktitle         = {Proceedings of ICASSP 2020},
  year              = {{2020}},
  series            = {{International Conference on Acoustics Speech and Signal Processing ICASSP}},
  pages             = {{746-750}},
  organization      = {{Inst Elect \& Elect Engineers; Inst Elect \& Elect Engineers, Signal Proc Soc}},
  note              = {{IEEE International Conference on Acoustics, Speech, and Signal Processing, Barcelona, SPAIN, MAY 04-08, 2020}},
  abstract          = {{Monitoring wildlife is an important aspect of conservation initiatives.
   Deep learning detectors can help with this, although it is not yet clear
   whether they can run efficiently on an embedded system in the wild. This
   paper proposes an automatic detection algorithm for the Bela embedded
   Linux device for wildlife monitoring. The algorithm achieves good
   quality recognition, efficiently running on continuously streamed data
   on a commercially available platform. The program is capable of
   computing on-board detection using convolutional neural networks (CNNs)
   with an AUC score of 82.5\% on the testing set of an international data
   challenge. This paper details how the model is exported to work on the
   Bela Mini in C++, with the spectrogram generation and the implementation
   of the feed-forward network, and evaluates its performance on the Bird
   Audio Detection challenge 2018 DCASE data.}},
  book-group-author = {{IEEE}},
  doi               = {10.1109/ICASSP40776.2020.9053533},
  isbn              = {{978-1-5090-6631-5}},
  issn              = {{1520-6149}},
  unique-id         = {{WOS:000615970400149}},
}

@InProceedings{Ferrari::2020,
  author            = {Ferrari, Maxence and Glotin, Herve and Marxer, Ricard and Asch, Mark},
  title             = {{DOCC10}: Open access dataset of marine mammal transient studies and end-to-end {CNN} classification},
  booktitle         = {Proceedings of IJCNN 2020},
  year              = {2020},
  series            = {{IEEE International Joint Conference on Neural Networks (IJCNN)}},
  organization      = {{IEEE; IEEE Computat Intelligence Soc; Int Neural Network Soc}},
  note              = {{International Joint Conference on Neural Networks (IJCNN) held as part of the IEEE World Congress on Computational Intelligence (IEEE WCCI), ELECTR NETWORK, JUL 19-24, 2020}},
  abstract          = {{Classification of transients is a difficult task. In bioacoustics,
   almost all studies are still done with human labeling. In passive
   acoustic monitoring (PAM), the data to label are made up from months of
   continuous recordings with multiple recording stations and the time
   required to label everything with human labeling is longer than the next
   recording session will take to produce new data, even with multiple
   experts. To help lay a foundation for the emergence of automatic
   labeling of marine mammal transients, we built a dataset using weak
   labels from a 3TB dataset of marine mammal transients of DCLDE 2018. The
   DCLDE dataset was made for a click classification challenge. The new
   dataset has strong labels and opened a new challenge, DOCC10, whose
   baseline is also described in this paper. The accuracy of 71\% of the
   baseline is already good enough to curate the large dataset, leaving
   only some regions of interest still to be expertised. But this is far
   from perfect, and there remains space for future improvement, or
   challenging alternative techniques. A smaller version of DOCC10 named
   DOCC7 is also presented.}},
  book-group-author = {{IEEE}},
  doi               = {10.1109/IJCNN48605.2020.9207085},
  isbn              = {{978-1-7281-6926-2}},
  issn              = {{2161-4393}},
  unique-id         = {{WOS:000626021403120}},
}

@InProceedings{Tzirakis::2020,
  author    = {Tzirakis, Panagiotis and Shiarella, Alexander and Ewers, Robert and Schuller, Bj{\"o}rn W},
  title     = {Computer Audition for Continuous Rainforest Occupancy Monitoring: The Case of {B}ornean Gibbons' Call Detection},
  booktitle = {Proceedings of InterSpeech},
  year      = {2020},
  pages     = {1211--1215},
}

@InProceedings{Pankajakshan::2018,
  author            = {Pankajakshan, Arjun and Thakttr, Anshul and Thapar, Daksh and Rajan, Padmanabhan and Nigam, Aditya},
  title             = {All-conv net for bird activity detection: Significance of learned pooling},
  booktitle         = {{19TH ANNUAL CONFERENCE OF THE INTERNATIONAL SPEECH COMMUNICATION ASSOCIATION (INTERSPEECH 2018), VOLS 1-6: SPEECH RESEARCH FOR EMERGING MARKETS IN MULTILINGUAL SOCIETIES}},
  year              = {2018},
  series            = {{Interspeech}},
  pages             = {{2122-2126}},
  organization      = {{Int Speech Commun Assoc}},
  note              = {{19th Annual Conference of the International-Speech-Communication-Association (INTERSPEECH 2018), Hyderabad, INDIA, AUG 02-SEP 06, 2018}},
  abstract          = {{Bird activity detection (BAD) deals with the task of predicting the
   presence or absence of bird vocalizations in a given audio recording. In
   this paper, we propose an all-convolutional neural network (all-cony
   net) for bird activity detection. All the layers of this network
   including pooling and dense layers are implemented using convolution
   operations. The pooling operation implemented by convolution is termed
   as learned pooling. This learned pooling takes into account the inter
   feature-map correlations which are ignored in traditional max-pooling.
   This helps in learning a pooling function which aggregates the
   complementary information in various feature maps, leading to better
   bird activity detection. Experimental observations confirm this
   hypothesis. The performance of the proposed all-cony net is evaluated on
   the BAD Challenge 2017 dataset. The proposed all-cony net achieves
   state-of-art performance with a simple architecture and does not employ
   any data pre-processing or data augmentation techniques.}},
  book-group-author = {{Int Speech Commun Assoc}},
  doi               = {{10.21437/Interspeech.2018-1622}},
  isbn              = {{978-1-5108-7221-9}},
  issn              = {{2308-457X}},
  journal           = {Proceedings of InterSpeech 2018},
  unique-id         = {{WOS:000465363900445}},
}

@InProceedings{Himawan::2018a,
  author            = {Himawan, Ivan and Towsey, Michael and Law, Bradley and Roe, Paul},
  title             = {{Deep learning techniques for koala activity detection}},
  booktitle         = {Proceedings of INTERSPEECH 2018},
  year              = {{2018}},
  series            = {{Interspeech}},
  pages             = {{2107-2111}},
  organization      = {{Int Speech Commun Assoc}},
  abstract          = {{Automatically detecting koalas in the real-life environment from audio
   recordings will immensely help ecologists, conservation groups, and
   government departments interested in their preservation and the
   protection of their habitat. Inspired by the success of deep learning
   approaches in various audio classification tasks, in this paper, the
   feasibility of recognizing koalas' calls using a convolutional recurrent
   neural network architecture (CNN+RNN) is studied. The benefit of this
   architecture is twofold: firstly, convolutional layers learn local time
   frequency patterns from the audio spectrogram and secondly, recurrent
   layers model longer temporal dependencies of the extracted features. In
   our datasets, the performance of CNN+RNN is evaluated and compared with
   standard convolutional neural networks (CNNs). The experimental results
   show that hybrid CNN+RNN architecture is beneficial for learning
   long-term patterns in spectrogram exhibited by koalas' calls in unseen
   conditions. The proposed method is also applicable for detecting other
   animal calls such as bird sound where it achieves 87.46\% area under
   curve score on the bird audio detection challenge evaluation data.}},
  book-group-author = {{Int Speech Commun Assoc}},
  doi               = {{10.21437/Interspeech.2018-1143}},
  isbn              = {{978-1-5108-7221-9}},
  issn              = {{2308-457X}},
  orcid-numbers     = {{Law, Bradley/0000-0002-3991-3865}},
  unique-id         = {{WOS:000465363900442}},
}

@InProceedings{Chen::2020a,
  author    = {Chen, Honglie and Xie, Weidi and Vedaldi, Andrea and Zisserman, Andrew},
  title     = {{VGGSound}: A Large-Scale Audio-Visual Dataset},
  booktitle = {Proceedings of the 2020 IEEE International Conference on Acoustics, Speech and Signal Processing (ICASSP)},
  year      = {2020},
  pages     = {721-725},
  month     = {May},
  abstract  = {Our goal is to collect a large-scale audio-visual dataset with low label noise from videos `in the wild' using computer vision techniques. The resulting dataset can be used for training and evaluating audio recognition models. We make three contributions. First, we propose a scalable pipeline based on computer vision techniques to create an audio dataset from open-source media. Our pipeline involves obtaining videos from YouTube; using image classification algorithms to localize audio-visual correspondence; and filtering out ambient noise using audio verification. Second, we use this pipeline to curate the VGGSound dataset consisting of more than 200k videos for 300 audio classes. Third, we investigate various Convolutional Neural Network (CNN) architectures and aggregation approaches to establish audio recognition baselines for our new dataset. Compared to existing audio datasets, VGGSound ensures audio-visual correspondence and is collected under unconstrained conditions. Code and the dataset are available at http://www.robots.ox.ac.uk/~vgg/data/vggsound/.},
  doi       = {10.1109/ICASSP40776.2020.9053174},
  issn      = {2379-190X},
}

@InProceedings{Lostanlen::2021vihar,
  author    = {Lostanlen, V. and Arnaud, P. and du Gardin, M. and Godet, L. and Lagrange, M.},
  title     = {An Interactive Human—Animal—Robot Approach to Distance Sampling in Bioacoustics},
  booktitle = {Proceedings of the 3rd International Workshop on Vocal Interactivity in-and-between Humans, Animals and Robots (VIHAR 2021)},
  year      = {2021},
}

@InProceedings{Bjorck::2019,
  author    = {Bjorck, Johan and Rappazzo, Brendan H and Chen, Di and Bernstein, Richard and Wrege, Peter H and Gomes, Carla P},
  title     = {Automatic detection and compression for passive acoustic monitoring of the african forest elephant},
  booktitle = {Proceedings of the AAAI Conference on Artificial Intelligence},
  year      = {2019},
  volume    = {33},
  number    = {01},
  pages     = {476--484},
}

@InProceedings{Morfi::2021,
  author    = {Morfi, Veronica and Nolasco, Ines and Lostanlen, Vincent and Singh, Shubhr and Strandburg-Peshkin, Ariana and Gill, Lisa and Pamuła, Hanna and Benvent, David and Stowell, Dan},
  title     = {Few-Shot Bioacoustic Event Detection: A New Task at the {DCASE} 2021 Challenge},
  booktitle = {Proceedings of the Detection and Classification of Acoustic Scenes and Events 2021 Workshop (DCASE2021)},
  year      = {2021},
  pages     = {145--149},
  address   = {Barcelona, Spain},
  month     = {November},
  abstract  = {Few-shot bioacoustic event detection is a novel area of research that emerged from a need in monitoring biodiversity and animal behaviour: to annotate long recordings, that experts usually can only provide very few annotations for due to the task being specialist and labour-intensive. This paper presents an overview of the first evaluation of few-shot bioacoustic sound event detection, organised as a task of the DCASE 2021 Challenge. A set of datasets consisting of mammal and bird multi-species recordings in the wild, along with class-specific temporal annotations, was compiled for the challenge, for the purpose of training learning-based approaches and for evaluation of the submissions in a few-shot labelled dataset. This paper describes the task in detail, the datasets that were used for both development and evaluation of the submitted systems, along with how system performance was ranked and the characteristics of the best-performing submissions. Some common strategies that the participating teams used are discussed, including input features, model architectures, transferring of prior knowledge, use of public datasets and data augmentation. Ranking for the challenge was based on overall performance of the evaluation set, however in this paper we also present results on each of the subsets of the evaluation set. This new analysis reveals submissions that performed better on specific subsets and gives an insight as to characteristics of the subsets that can influence performance.},
}

@Article{lecun1998gradient,
  author    = {LeCun, Yann and Bottou, L{\'e}on and Bengio, Yoshua and Haffner, Patrick},
  title     = {Gradient-based learning applied to document recognition},
  journal   = {Proceedings of the IEEE},
  year      = {1998},
  volume    = {86},
  number    = {11},
  pages     = {2278--2324},
  abstract  = {Multilayer neural networks trained with the back-propagation algorithm constitute the best example of a successful gradient based learning technique. Given an appropriate network architecture, gradient-based learning algorithms can be used to synthesize a complex decision surface that can classify high-dimensional patterns, such as handwritten characters, with minimal preprocessing. This paper reviews various methods applied to handwritten character recognition and compares them on a standard handwritten digit recognition task. Convolutional neural networks, which are specifically designed to deal with the variability of 2D shapes, are shown to outperform all other techniques. Real-life document recognition systems are composed of multiple modules including field extraction, segmentation recognition, and language modeling. A new learning paradigm, called graph transformer networks (GTN), allows such multimodule systems to be trained globally using gradient-based methods so as to minimize an overall performance measure. Two systems for online handwriting recognition are described. Experiments demonstrate the advantage of global training, and the flexibility of graph transformer networks. A graph transformer network for reading a bank cheque is also described. It uses convolutional neural network character recognizers combined with global training techniques to provide record accuracy on business and personal cheques. It is deployed commercially and reads several million cheques per day.},
  publisher = {Ieee},
}

@InProceedings{sandler2018mobilenetv2,
  author    = {Sandler, Mark and Howard, Andrew and Zhu, Menglong and Zhmoginov, Andrey and Chen, Liang-Chieh},
  title     = {Mobilenetv2: Inverted residuals and linear bottlenecks},
  booktitle = {Proceedings of the IEEE conference on computer vision and pattern recognition},
  year      = {2018},
  pages     = {4510--4520},
  abstract  = {In this paper we describe a new mobile architecture, mbox{MobileNetV2}, that improves the state of the art performance of mobile models on multiple tasks and benchmarks as well as across a spectrum of different model sizes. We also describe efficient ways of applying these mobile models to object detection in a novel framework we call mbox{SSDLite}. Additionally, we demonstrate how to build mobile semantic segmentation models through a reduced form of mbox{DeepLabv3} which we call Mobile mbox{DeepLabv3}. is based on an inverted residual structure where the shortcut connections are between the thin bottleneck layers. The intermediate expansion layer uses lightweight depthwise convolutions to filter features as a source of non-linearity. Additionally, we find that it is important to remove non-linearities in the narrow layers in order to maintain representational power. We demonstrate that this improves performance and provide an intuition that led to this design. Finally, our approach allows decoupling of the input/output domains from the expressiveness of the transformation, which provides a convenient framework for further analysis. We measure our performance on mbox{ImageNet}~cite{Russakovsky:2015:ILS:2846547.2846559} classification, COCO object detection cite{COCO}, VOC image segmentation cite{PASCAL}. We evaluate the trade-offs between accuracy, and number of operations measured by multiply-adds (MAdd), as well as actual latency, and the number of parameters.},
}

@InProceedings{he2016deep,
  author    = {He, Kaiming and Zhang, Xiangyu and Ren, Shaoqing and Sun, Jian},
  title     = {Deep residual learning for image recognition},
  booktitle = {Proceedings of the IEEE conference on computer vision and pattern recognition},
  year      = {2016},
  pages     = {770--778},
  abstract  = {Deeper neural networks are more difficult to train. We present a residual learning framework to ease the training of networks that are substantially deeper than those used previously. We explicitly reformulate the layers as learning residual functions with reference to the layer inputs, instead of learning unreferenced functions. We provide comprehensive empirical evidence showing that these residual networks are easier to optimize, and can gain accuracy from considerably increased depth. On the ImageNet dataset we evaluate residual nets with a depth of up to 152 layers---8x deeper than VGG nets but still having lower complexity. An ensemble of these residual nets achieves 3.57% error on the ImageNet test set. This result won the 1st place on the ILSVRC 2015 classification task. We also present analysis on CIFAR-10 with 100 and 1000 layers. The depth of representations is of central importance for many visual recognition tasks. Solely due to our extremely deep representations, we obtain a 28% relative improvement on the COCO object detection dataset. Deep residual nets are foundations of our submissions to ILSVRC & COCO 2015 competitions, where we also won the 1st places on the tasks of ImageNet detection, ImageNet localization, COCO detection, and COCO segmentation.},
}

@Article{Sethi::2020,
  author    = {Sethi, Sarab S and Jones, Nick S and Fulcher, Ben D and Picinali, Lorenzo and Clink, Dena Jane and Klinck, Holger and Orme, C David L and Wrege, Peter H and Ewers, Robert M},
  title     = {Characterizing soundscapes across diverse ecosystems using a universal acoustic feature set},
  journal   = {Proceedings of the National Academy of Sciences},
  year      = {2020},
  volume    = {117},
  number    = {29},
  pages     = {17049--17055},
  doi       = {10.1073/pnas.2004702117},
  publisher = {National Acad Sciences},
}

@InProceedings{Colonna::2016,
  author    = {Colonna, Juan and Peet, Tanel and Ferreira, Carlos Abreu and Jorge, Al{\'\i}pio M and Gomes, Elsa Ferreira and Gama, Jo{\~a}o},
  title     = {Automatic classification of anuran sounds using convolutional neural networks},
  booktitle = {Proceedings of the ninth international c* conference on computer science \& software engineering},
  year      = {2016},
  pages     = {73--78},
}

@Article{Garcia::2020,
  author         = {Garcia, Heriberto A. and Couture, Trenton and Galor, Amit and Topple, Jessica M. and Huang, Wei and Tiwari, Devesh and Ratilal, Purnima},
  title          = {{Comparing Performances of Five Distinct Automatic Classifiers for Fin Whale Vocalizations in Beamformed Spectrograms of Coherent Hydrophone Array}},
  journal        = {Remote Sensing},
  year           = {{2020}},
  volume         = {{12}},
  number         = {{2}},
  month          = {{JAN}},
  abstract       = {{A large variety of sound sources in the ocean, including biological,
   geophysical, and man-made, can be simultaneously monitored over
   instantaneous continental-shelf scale regions via the passive ocean
   acoustic waveguide remote sensing (POAWRS) technique by employing a
   large-aperture densely-populated coherent hydrophone array system.
   Millions of acoustic signals received on the POAWRS system per day can
   make it challenging to identify individual sound sources. An automated
   classification system is necessary to enable sound sources to be
   recognized. Here, the objectives are to (i) gather a large training and
   test data set of fin whale vocalization and other acoustic signal
   detections; (ii) build multiple fin whale vocalization classifiers,
   including a logistic regression, support vector machine (SVM), decision
   tree, convolutional neural network (CNN), and long short-term memory
   (LSTM) network; (iii) evaluate and compare performance of these
   classifiers using multiple metrics including accuracy, precision, recall
   and F1-score; and (iv) integrate one of the classifiers into the
   existing POAWRS array and signal processing software. The findings
   presented here will (1) provide an automatic classifier for near
   real-time fin whale vocalization detection and recognition, useful in
   marine mammal monitoring applications; and (2) lay the foundation for
   building an automatic classifier applied for near real-time detection
   and recognition of a wide variety of biological, geophysical, and
   man-made sound sources typically detected by the POAWRS system in the
   ocean.}},
  article-number = {{326}},
  doi            = {{10.3390/rs12020326}},
  eissn          = {{2072-4292}},
  orcid-numbers  = {{Topple, Jessica/0000-0002-8980-3082 Galor, Amit/0000-0001-6511-4592}},
  unique-id      = {{WOS:000515569800125}},
}

@Article{Ruff::2020a,
  author        = {Ruff, Zachary J. and Lesmeister, Damon B. and Ducha, Leila S. and Padmaraju, Bharath K. and Sullivan, Christopher M.},
  title         = {{Automated identification of avian vocalizations with deep convolutional neural networks}},
  journal       = {Remote Sensing in Ecology and Conservation},
  year          = {{2020}},
  volume        = {{6}},
  number        = {{1}},
  pages         = {{79-92}},
  month         = {{MAR}},
  abstract      = {{Passive acoustic monitoring is an emerging approach to wildlife
   monitoring that leverages recent improvements in automated recording
   units and other technologies. A central challenge of this approach is
   the task of locating and identifying target species vocalizations in
   large volumes of audio data. To address this issue, we developed an
   efficient data processing pipeline using a deep convolutional neural
   network (CNN) to automate the detection of owl vocalizations in
   spectrograms generated from unprocessed field recordings. While the
   project was initially focused on spotted and barred owls, we also
   trained the network to recognize northern saw-whet owl, great horned
   owl, northern pygmy-owl, and western screech-owl. Although
   classification performance varies across species, initial results are
   promising. Recall, or the proportion of calls in the dataset that are
   detected and correctly identified, ranged from 63.1\% for barred owl to
   91.5\% for spotted owl based on raw network output. Precision, the rate
   of true positives among apparent detections, ranged from 0.4\% for
   spotted owl to 77.1\% for northern saw-whet owl based on raw output. In
   limited tests, the CNN performed as well as or better than human
   technicians at detecting owl calls. Our model output is suitable for
   developing species encounter histories for occupancy models and other
   analyses. We believe our approach is sufficiently general to support
   long-term, large-scale monitoring of a broad range of species beyond our
   target species list, including birds, mammals, and others.}},
  doi           = {{10.1002/rse2.125}},
  eissn         = {{2056-3485}},
  orcid-numbers = {{Lesmeister, Damon/0000-0003-1102-0122}},
  unique-id     = {{WOS:000519756100006}},
}

@Article{Dufourq::2021,
  author        = {Dufourq, Emmanuel and Durbach, Ian and Hansford, James P and Hoepfner, Amanda and Ma, Heidi and Bryant, Jessica V and Stender, Christina S and Li, Wenyong and Liu, Zhiwei and Chen, Qing and others},
  title         = {Automated detection of Hainan gibbon calls for passive acoustic monitoring},
  journal       = {Remote Sensing in Ecology and Conservation},
  year          = {2021},
  volume        = {{7}},
  number        = {{3}},
  pages         = {{475-487}},
  month         = {{SEP}},
  abstract      = {Extracting species calls from passive acoustic recordings is a common preliminary step to ecological analysis. For many species, particularly those occupying noisy, acoustically variable habitats, the call extraction process continues to be largely manual, a time-consuming and increasingly unsustainable process. Deep neural networks have been shown to offer excellent performance across a range of acoustic classification applications, but are relatively underused in ecology. We describe the steps involved in developing an automated classifier for a passive acoustic monitoring project, using the identification of calls of the Hainan gibbon Nomascus hainanus, one of the world's rarest mammal species, as a case study. This includes preprocessing—selecting a temporal resolution, windowing and annotation; data augmentation; processing—choosing and fitting appropriate neural network models; and post-processing—linking model predictions to replace, or more likely facilitate, manual labelling. Our best model converted acoustic recordings into spectrogram images on the mel frequency scale, using these to train a convolutional neural network. Model predictions were highly accurate, with per-second false positive and false negative rates of 1.5% and 22.3%. Nearly all false negatives were at the fringes of calls, adjacent to segments where the call was correctly identified, so that very few calls were missed altogether. A post-processing step identifying intervals of repeated calling reduced an 8-h recording to, on average, 22 min for manual processing, and did not miss any calling bouts over 72 h of test recordings. Gibbon calling bouts were detected regularly in multi-month recordings from all selected survey points within Bawangling National Nature Reserve, Hainan. We demonstrate that passive acoustic monitoring incorporating an automated classifier represents an effective tool for remote detection of one of the world's rarest and most threatened species. Our study highlights the viability of using neural networks to automate or greatly assist the manual labelling of data collected by passive acoustic monitoring projects. We emphasize that model development and implementation be informed and guided by ecological objectives, and increase accessibility of these tools with a series of notebooks that allow users to build and deploy their own acoustic classifiers.},
  doi           = {{10.1002/rse2.201}},
  eissn         = {{2056-3485}},
  orcid-numbers = {{Ma, Heidi/0000-0001-9883-4377 Durbach, Ian/0000-0003-0769-2153 Dufourq, Emmanuel/0000-0002-6986-3408}},
  publisher     = {Wiley Online Library},
  unique-id     = {{WOS:000637785400001}},
}

@Article{Bain::2021,
  author    = {Bain, Max and Nagrani, Arsha and Schofield, Daniel and Berdugo, Sophie and Bessa, Joana and Owen, Jake and Hockings, Kimberley J and Matsuzawa, Tetsuro and Hayashi, Misato and Biro, Dora and others},
  title     = {Automated audiovisual behavior recognition in wild primates},
  journal   = {Science Advances},
  year      = {2021},
  volume    = {7},
  number    = {46},
  pages     = {eabi4883},
  publisher = {American Association for the Advancement of Science},
}

@Article{Shiu::2020,
  author         = {Shiu, Yu and Palmer, K. J. and Roch, Marie A. and Fleishman, Erica and Liu, Xiaobai and Nosal, Eva-Marie and Helble, Tyler and Cholewiak, Danielle and Gillespie, Douglas and Klinck, Holger},
  title          = {{Deep neural networks for automated detection of marine mammal species}},
  journal        = {Scientific Reports},
  year           = {{2020}},
  volume         = {{10}},
  number         = {{1}},
  month          = {{JAN 17}},
  issn           = {{2045-2322}},
  abstract       = {{Deep neural networks have advanced the field of detection and
   classification and allowed for effective identification of signals in
   challenging data sets. Numerous time-critical conservation needs may
   benefit from these methods. We developed and empirically studied a
   variety of deep neural networks to detect the vocalizations of
   endangered North Atlantic right whales (Eubalaena glacialis). We
   compared the performance of these deep architectures to that of
   traditional detection algorithms for the primary vocalization produced
   by this species, the upcall. We show that deep-learning architectures
   are capable of producing false-positive rates that are orders of
   magnitude lower than alternative algorithms while substantially
   increasing the ability to detect calls. We demonstrate that a deep
   neural network trained with recordings from a single geographic region
   recorded over a span of days is capable of generalizing well to data
   from multiple years and across the species' range, and that the low
   false positives make the output of the algorithm amenable to quality
   control for verification. The deep neural networks we developed are
   relatively easy to implement with existing software, and may provide new
   insights applicable to the conservation of endangered species.}},
  article-number = {{607}},
  doi            = {{10.1038/s41598-020-57549-y}},
  orcid-numbers  = {{Gillespie, Douglas/0000-0001-9628-157X Shiu, Yu/0000-0002-6938-1660}},
  unique-id      = {{WOS:000548341700001}},
}

@Article{BravoSanchez::2021,
  author               = {Bravo Sanchez, Francisco J and Hossain, Md Rahat and English, Nathan B and Moore, Steven T},
  title                = {Bioacoustic classification of avian calls from raw sound waveforms with an open-source deep learning architecture},
  journal              = {Scientific Reports},
  year                 = {2021},
  volume               = {11},
  number               = {1},
  pages                = {1--12},
  month                = {{AUG 3}},
  issn                 = {{2045-2322}},
  abstract             = {The use of autonomous recordings of animal sounds to detect species is a popular conservation tool, constantly improving in fidelity as audio hardware and software evolves. Current classification algorithms utilise sound features extracted from the recording rather than the sound itself, with varying degrees of success. Neural networks that learn directly from the raw sound waveforms have been implemented in human speech recognition but the requirements of detailed labelled data have limited their use in bioacoustics. Here we test SincNet, an efficient neural network architecture that learns from the raw waveform using sinc-based filters. Results using an off-the-shelf implementation of SincNet on a publicly available bird sound dataset (NIPS4Bplus) show that the neural network rapidly converged reaching accuracies of over 65% with limited data. Their performance is comparable with traditional methods after hyperparameter tuning but they are more efficient. Learning directly from the raw waveform allows the algorithm to select automatically those elements of the sound that are best suited for the task, bypassing the onerous task of selecting feature extraction techniques and reducing possible biases. We use publicly released code and datasets to encourage others to replicate our results and to apply SincNet to their own datasets; and we review possible enhancements in the hope that algorithms that learn from the raw waveform will become useful bioacoustic tools.},
  article-number       = {{15733}},
  doi                  = {{10.1038/s41598-021-95076-6}},
  orcid-numbers        = {{English, Nathan B/0000-0002-6936-8079 Hossain, Md Rahat/0000-0002-6835-8274 Bravo Sanchez, Francisco/0000-0001-7532-5561}},
  publisher            = {Nature Publishing Group},
  researcherid-numbers = {{English, Nathan B/B-4615-2008 }},
  unique-id            = {{WOS:000684194100004}},
}

@Article{Bergler::2019,
  author               = {Bergler, Christian and Schr{\"o}ter, Hendrik and Cheng, Rachael Xi and Barth, Volker and Weber, Michael and N{\"o}th, Elmar and Hofer, Heribert and Maier, Andreas},
  title                = {ORCA-SPOT: An automatic killer whale sound detection toolkit using deep learning},
  journal              = {Scientific reports},
  year                 = {2019},
  volume               = {9},
  number               = {1},
  pages                = {1--17},
  month                = {{JUL 29}},
  issn                 = {{2045-2322}},
  abstract             = {{Large bioacoustic archives of wild animals are an important source to
   identify reappearing communication patterns, which can then be related
   to recurring behavioral patterns to advance the current understanding of
   intra-specific communication of non-human animals. A main challenge
   remains that most large-scale bioacoustic archives contain only a small
   percentage of animal vocalizations and a large amount of environmental
   noise, which makes it extremely difficult to manually retrieve
   sufficient vocalizations for further analysis - particularly important
   for species with advanced social systems and complex vocalizations. In
   this study deep neural networks were trained on 11,509 killer whale
   (Orcinus orca) signals and 34,848 noise segments. The resulting toolkit
   ORCA-SPOT was tested on a large-scale bioacoustic repository - the
   Orchive - comprising roughly 19,000 hours of killer whale underwater
   recordings. An automated segmentation of the entire Orchive recordings
   (about 2.2 years) took approximately 8 days. It achieved a time-based
   precision or positive-predictive-value (PPV) of 93.2\% and an
   area-under-the-curve (AUC) of 0.9523. This approach enables an automated
   annotation procedure of large bioacoustics databases to extract killer
   whale sounds, which are essential for subsequent identification of
   significant communication patterns. The code will be publicly available
   in October 2019 to support the application of deep learning to
   bioaoucstic research. ORCA-SPOT can be adapted to other animal species.}},
  article-number       = {{10997}},
  doi                  = {{10.1038/s41598-019-47335-w}},
  orcid-numbers        = {{Maier, Andreas/0000-0002-9550-5284 Hofer, Heribert/0000-0002-2813-7442}},
  publisher            = {Nature Publishing Group},
  researcherid-numbers = {{Maier, Andreas/AAV-6505-2021 Hofer, Heribert/AAF-7854-2021}},
  unique-id            = {{WOS:000477701800100}},
}

@Article{Prince::2019,
  author    = {Prince, Peter and Hill, Andrew and Pi{\~n}a Covarrubias, Evelyn and Doncaster, Patrick and Snaddon, Jake L and Rogers, Alex},
  title     = {Deploying acoustic detection algorithms on low-cost, open-source acoustic sensors for environmental monitoring},
  journal   = {Sensors},
  year      = {2019},
  volume    = {19},
  number    = {3},
  pages     = {553},
  abstract  = {Conservation researchers require low-cost access to acoustic monitoring technology. However, affordable tools are often constrained to short-term studies due to high energy consumption and limited storage. To enable long-term monitoring, energy and space efficiency must be improved on such tools. This paper describes the development and deployment of three acoustic detection algorithms that reduce the power and storage requirements of acoustic monitoring on affordable, open-source hardware. The algorithms aim to detect bat echolocation, to search for evidence of an endangered cicada species, and also to collect evidence of poaching in a protected nature reserve. The algorithms are designed to run on AudioMoth: a low-cost, open-source acoustic monitoring device, developed by the authors and widely adopted by the conservation community. Each algorithm addresses a detection task of increasing complexity, implementing extra analytical steps to account for environmental conditions such as wind, analysing samples multiple times to prevent missed events, and incorporating a hidden Markov model for sample classification in both the time and frequency domain. For each algorithm, we report on real-world deployments carried out with partner organisations and also benchmark the hidden Markov model against a convolutional neural network, a deep-learning technique commonly used for acoustics. The deployments demonstrate how acoustic detection algorithms extend the use of low-cost, open-source hardware and facilitate a new avenue for conservation researchers to perform large-scale monitoring.},
  publisher = {Multidisciplinary Digital Publishing Institute},
}

@Article{Rigakis::2021,
  author    = {Rigakis, Iraklis and Potamitis, Ilyas and Tatlas, Nicolaos-Alexandros and Potirakis, Stelios M and Ntalampiras, Stavros},
  title     = {{TreeVibes}: Modern Tools for Global Monitoring of Trees for Borers},
  journal   = {Smart Cities},
  year      = {2021},
  volume    = {4},
  number    = {1},
  pages     = {271--285},
  abstract  = {Is there a wood-feeding insect inside a tree or wooden structure? We investigate several ways of how deep learning approaches can massively scan recordings of vibrations stemming from probed trees to infer their infestation state with wood-boring insects that feed and move inside wood. The recordings come from remotely controlled devices that sample the internal soundscape of trees on a 24/7 basis and wirelessly transmit brief recordings of the registered vibrations to a cloud server. We discuss the different sources of vibrations that can be picked up from trees in urban environments and how deep learning methods can focus on those originating from borers. Our goal is to match the problem of the accelerated—due to global trade and climate change— establishment of invasive xylophagus insects by increasing the capacity of inspection agencies. We aim at introducing permanent, cost-effective, automatic monitoring of trees based on deep learning techniques, in commodity entry points as well as in wild, urban and cultivated areas in order to effect large-scale, sustainable pest-risk analysis and management of wood boring insects such as those from the Cerambycidae family (longhorn beetles)},
  publisher = {Multidisciplinary Digital Publishing Institute},
}

@Article{Castro::2020a,
  author    = {Castro, Jorge and Vargas-Masis, Roberto and Alfaro-Rojas, Danny},
  title     = {Understanding Variable Performance on Deep {MIL} Framework for the Acoustic Detection of Tropical Birds},
  journal   = {Tecnologia en Marcha},
  year      = {{2020}},
  volume    = {{33}},
  number    = {{SI}},
  pages     = {{49-54}},
  month     = {{MAR}},
  issn      = {{0379-3982}},
  abstract  = {{Many audio detection algorithms have been proposed to monitor birds
   using their vocalizations. Among these algorithms deep learning based
   techniques have taken the lead in terms of performance at large scale.
   However, usually a lot of manual work has to be done to correctly label
   bird vocalizations in large datasets. One way to tackle this limitation
   is using the Multiple Instance Learning (MIL) framework, which models
   each recording as a bag of instances, i.e., a collection of audio
   segments that is associated with a positive label if a bird is present
   in the recording. In this work, we modified a previously proposed Deep
   MIL network to predict the presence or absence of birds in audio field
   recordings of one minute. We explore the behavior and performance of the
   network when using different number of Mel-Frequency Cepstral
   Coefficients (MFCC) to represent the recordings. The best configuration
   found achieved a 0.77 F-score over the validation dataset.}},
  doi       = {{10.18845/tm.v33i5.5075}},
  eissn     = {{2215-3241}},
  unique-id = {{WOS:000522560500009}},
}

@Article{Oikarinen::2019,
  author    = {Oikarinen, Tuomas and Srinivasan, Karthik and Meisner, Olivia and Hyman, Julia B and Parmar, Shivangi and Fanucci-Kiss, Adrian and Desimone, Robert and Landman, Rogier and Feng, Guoping},
  title     = {Deep convolutional network for animal sound classification and source attribution using dual audio recordings},
  journal   = {The Journal of the Acoustical Society of America},
  year      = {2019},
  volume    = {145},
  number    = {2},
  pages     = {654--662},
  publisher = {Acoustical Society of America},
}

@Article{Luo::2019,
  author    = {Luo, Wenyu and Yang, Wuyi and Zhang, Yu},
  title     = {Convolutional neural network for detecting odontocete echolocation clicks},
  journal   = {The Journal of the Acoustical Society of America},
  year      = {2019},
  volume    = {145},
  number    = {1},
  pages     = {EL7--EL12},
  publisher = {Acoustical Society of America},
}

@Article{Ibrahim::2018,
  author    = {Ibrahim, Ali K and Zhuang, Hanqi and Ch{\'e}rubin, Laurent M and Sch{\"a}rer-Umpierre, Michelle T and Erdol, Nurgun},
  title     = {Automatic classification of grouper species by their sounds using deep neural networks},
  journal   = {The Journal of the Acoustical Society of America},
  year      = {2018},
  volume    = {144},
  number    = {3},
  pages     = {EL196--EL202},
  publisher = {Acoustical Society of America},
}

@Article{Ozanich::2021,
  author    = {Ozanich, Emma and Thode, Aaron and Gerstoft, Peter and Freeman, Lauren A and Freeman, Simon},
  title     = {Deep embedded clustering of coral reef bioacoustics},
  journal   = {The Journal of the Acoustical Society of America},
  year      = {2021},
  volume    = {149},
  number    = {4},
  pages     = {2587--2601},
  abstract  = {Deep clustering was applied to unlabeled, automatically detected signals in a coral reef soundscape to distinguish fish pulse calls from segments of whale song. Deep embedded clustering (DEC) learned latent features and formed classification clusters using fixed-length power spectrograms of the signals. Handpicked spectral and temporal features were also extracted and clustered with Gaussian mixture models (GMM) and conventional clustering. DEC, GMM, and conventional clustering were tested on simulated datasets of fish pulse calls (fish) and whale song units (whale) with randomized bandwidth, duration, and SNR. Both GMM and DEC achieved high accuracy and identified clusters with fish, whale, and overlapping fish and whale signals. Conventional clustering methods had low accuracy in scenarios with unequal-sized clusters or overlapping signals. Fish and whale signals recorded near Hawaii in February–March 2020 were clustered with DEC, GMM, and conventional clustering. DEC features demonstrated the highest accuracy of 77.5% on a small, manually labeled dataset for classifying signals into fish and whale clusters.},
  publisher = {Acoustical Society of America},
}

@Article{Ibrahim::2021,
  author    = {Ali K Ibrahim and Hanqi Zhuang and Laurent M. Ch{\'{e}}rubin and Nurgun Erdol and Gregory O{\textquotesingle}Corry-Crowe and Ali Muhamed Ali},
  title     = {A multimodel deep learning algorithm to detect North Atlantic right whale up-calls},
  journal   = {The Journal of the Acoustical Society of America},
  year      = {2021},
  volume    = {150},
  number    = {2},
  pages     = {1264--1272},
  month     = {aug},
  abstract  = {We present a new method of detecting North Atlantic Right Whale (NARW) upcalls using a Multimodel Deep Learning (MMDL) algorithm. A MMDL detector is a classifier that embodies Convolutional Neural Networks (CNNs) and Stacked Auto Encoders (SAEs) and a fusion classifier to evaluate their output for a final decision. The MMDL detector aims for diversity in the choice of the classifier so that its architecture is learned to fit the data. Spectrograms and scalograms of signals from passive acoustic sensors are used to train the MMDL detector. Guided by previous applications, we trained CNNs with spectrograms and SAEs with scalograms. Outputs from individual models were evaluated by the fusion classifier. The results obtained from the MMDL algorithm were compared to those obtained from conventional machine learning algorithms trained with handcrafted features. It showed the superiority of the MMDL algorithm in terms of the upcall detection rate, non-upcall detection rate, and false alarm rate. The autonomy of the MMDL detector has immediate application to the effective monitoring and protection of one of the most endangered species in the world where accurate call detection of a low-density species is critical, especially in environments of high acoustic-masking.},
  doi       = {10.1121/10.0005898},
  publisher = {Acoustical Society of America ({ASA})},
}

@Article{Vickers::2021,
  author    = {Vickers, William and Milner, Ben and Risch, Denise and Lee, Robert},
  title     = {Robust North Atlantic right whale detection using deep learning models for denoising},
  journal   = {The Journal of the Acoustical Society of America},
  year      = {2021},
  volume    = {149},
  number    = {6},
  pages     = {3797--3812},
  abstract  = {This paper proposes a robust system for detecting North Atlantic right whales by using deep learning methods to denoise noisy recordings. Passive acoustic recordings of right whale vocalisations are subject to noise contamination from many sources, such as shipping and offshore activities. When such data are applied to uncompensated classifiers, accuracy falls substantially. To build robustness into the detection process, two separate approaches that have proved successful for image denoising are considered. Specifically, a denoising convolutional neural network and a denoising autoencoder, each of which is applied to spectrogram representations of the noisy audio signal, are developed. Performance is improved further by matching the classifier training to include the vestigial signal that remains in clean estimates after the denoising process. Evaluations are performed first by adding white, tanker, trawler, and shot noises at signal-to-noise ratios from −10 to +5 dB to clean recordings to simulate noisy conditions. Experiments show that denoising gives substantial improvements to accuracy, particularly when using the vestigial-trained classifier. A final test applies the proposed methods to previously unseen noisy right whale recordings and finds that denoising is able to improve performance over the baseline clean-trained model in this new noise environment.},
  publisher = {Acoustical Society of America},
}

@Article{Li::2021,
  author    = {Li, Lei and Qiao, Gang and Liu, Songzuo and Qing, Xin and Zhang, Huaying and Mazhar, Suleman and Niu, Fuqiang},
  title     = {Automated classification of tursiops aduncus whistles based on a depth-wise separable convolutional neural network and data augmentation},
  journal   = {The Journal of the Acoustical Society of America},
  year      = {2021},
  volume    = {150},
  number    = {5},
  pages     = {3861--3873},
  abstract  = {Whistle classification plays an essential role in studying the habitat and social behaviours of cetaceans. We obtained six categories of sweep whistles of two Tursiops aduncus individual signals using the passive acoustic mornitoring technique over a period of eight months in the Xiamen area. First, we propose a depthwise separable convolutional neural network for whistle classification. The proposed model adopts the depthwise convolution combined with the followed point-by-point convolution instead of the conventional convolution. As a result, it brings a better classification performance in sample sets with relatively independent features between different channels. Meanwhile, it leads to less computational complexity and fewer model parameters. Second, in order to solve the problem of an imbalance in the number of samples under each whistle category, we propose a random series method with five audio augmentation algorithms. The generalization ability of the trained model was improved by using an opening probability for each algorithm and the random selection of each augmentation factor within specific ranges. Finally, we explore the effect of the proposed augmentation method on the performance of our proposed architecture and find that it enhances the accuracy up to 98.53% for the classification of Tursiops aduncus whistles.},
  publisher = {Acoustical Society of America},
}

@Article{Roch::2021,
  author    = {Roch, Marie A and Lindeneau, Scott and Aurora, Gurisht Singh and Frasier, Kaitlin E and Hildebrand, John A and Glotin, Herv{\'e} and Baumann-Pickering, Simone},
  title     = {Using context to train time-domain echolocation click detectors},
  journal   = {The Journal of the Acoustical Society of America},
  year      = {2021},
  volume    = {149},
  number    = {5},
  pages     = {3301--3310},
  abstract  = {This work demonstrates the effectiveness of using humans in the loop processes for constructing large training sets for machine learning tasks. A corpus of over 57 000 toothed whale echolocation clicks was developed by using a permissive energy-based echolocation detector followed by a machine-assisted quality control process that exploits contextual cues. Subsets of these data were used to train feed forward neural networks that detected over 850 000 echolocation clicks that were validated using the same quality control process. It is shown that this network architecture performs well in a variety of contexts and is evaluated against a withheld data set that was collected nearly five years apart from the development data at a location over 600 km distant. The system was capable of finding echolocation bouts that were missed by human analysts, and the patterns of error in the classifier consist primarily of anthropogenic sources that were not included as counter-training examples. In the absence of such events, typical false positive rates are under ten events per hour even at low thresholds.},
  publisher = {Acoustical Society of America},
}

@Article{Riad::2021,
  author    = {Riad, Rachid and Karadayi, Julien and Bachoud-Levi, Anne-Catherine and Dupoux, Emmanuel},
  title     = {Learning spectro-temporal representations of complex sounds with parameterized neural networks},
  journal   = {The Journal of the Acoustical Society of America},
  year      = {{2021}},
  volume    = {{150}},
  number    = {{1}},
  pages     = {{353-366}},
  month     = {{JUL}},
  issn      = {{0001-4966}},
  abstract  = {{Deep learning models have become potential candidates for auditory
   neuroscience research, thanks to their recent successes in a variety of
   auditory tasks, yet these models often lack interpretability to fully
   understand the exact computations that have been performed. Here, we
   proposed a parametrized neural network layer, which computes specific
   spectro-temporal modulations based on Gabor filters {[}learnable
   spectro-temporal filters (STRFs)] and is fully interpretable. We
   evaluated this layer on speech activity detection, speaker verification,
   urban sound classification, and zebra finch call type classification. We
   found that models based on learnable STRFs are on par for all tasks with
   state-of-the-art and obtain the best performance for speech activity
   detection. As this layer remains a Gabor filter, it is fully
   interpretable. Thus, we used quantitative measures to describe
   distribution of the learned spectro-temporal modulations. Filters
   adapted to each task and focused mostly on low temporal and spectral
   modulations. The analyses show that the filters learned on human speech
   have similar spectro-temporal parameters as the ones measured directly
   in the human auditory cortex. Finally, we observed that the tasks
   organized in a meaningful way: the human vocalization tasks closer to
   each other and bird vocalizations far away from human vocalizations and
   urban sounds tasks.}},
  doi       = {{10.1121/10.0005482}},
  eissn     = {{1520-8524}},
  unique-id = {{WOS:000674646400009}},
}

@Article{Thakur::2019,
  author    = {Thakur, Anshul and Thapar, Daksh and Rajan, Padmanabhan and Nigam, Aditya},
  title     = {Deep metric learning for bioacoustic classification: Overcoming training data scarcity using dynamic triplet loss},
  journal   = {The Journal of the Acoustical Society of America},
  year      = {2019},
  volume    = {146},
  number    = {1},
  pages     = {534--547},
  abstract  = {Bioacoustic classification often suffers from the lack of labeled data. This hinders the effective utilization of state-of-the-art deep learning models in bioacoustics. To overcome this problem, the authors propose a deep metric learning-based framework that provides effective classification, even when only a small number of per-class training examples are available. The proposed framework utilizes a multiscale convolutional neural network and the proposed dynamic variant of the triplet loss to learn a transformation space where intra-class separation is minimized and inter-class separation is maximized by a dynamically increasing margin. The process of learning this transformation is known as deep metric learning. The triplet loss analyzes three examples (referred to as a triplet) at a time to perform deep metric learning. The number of possible triplets increases cubically with the dataset size, making triplet loss more suitable than the cross-entropy loss in data-scarce conditions. Experiments on three different publicly available datasets show that the proposed framework performs better than existing bioacoustic classification methods. Experimental results also demonstrate the superiority of dynamic triplet loss over cross-entropy loss in data-scarce conditions. Furthermore, unlike existing bioacoustic classification methods, the proposed framework has been extended to provide open-set classification.},
  doi       = {10.1121/1.5118245},
  keywords  = {embeddings},
  publisher = {Acoustical Society of America},
}

@Article{Padovese::2021,
  author        = {Padovese, Bruno and Frazao, Fabio and Kirsebom, Oliver S and Matwin, Stan},
  title         = {Data augmentation for the classification of {N}orth {A}tlantic right whales upcalls},
  journal       = {The Journal of the Acoustical Society of America},
  year          = {2021},
  volume        = {149},
  number        = {4},
  pages         = {2520--2530},
  month         = {{APR}},
  issn          = {{0001-4966}},
  abstract      = {Passive acoustic monitoring (PAM) is a useful technique for monitoring marine mammals. However, the quantity of data collected through PAM systems makes automated algorithms for detecting and classifying sounds essential. Deep learning algorithms have shown great promise in recent years, but their performance is limited by the lack of sufficient amounts of annotated data for training the algorithms. This work investigates the benefit of augmenting training datasets with synthetically generated samples when training a deep neural network for the classification of North Atlantic right whale (Eubalaena glacialis) upcalls. We apply two recently proposed augmentation techniques, SpecAugment and Mixup, and show that they improve the performance of our model considerably. The precision is increased from 86% to 90%, while the recall is increased from 88% to 93%. Finally, we demonstrate that these two methods yield a significant improvement in performance in a scenario of data scarcity, where few training samples are available. This demonstrates that data augmentation can reduce the annotation effort required to achieve a desirable performance threshold.},
  doi           = {{10.1121/10.0004258}},
  eissn         = {{1520-8524}},
  orcid-numbers = {{Padovese, Bruno/0000-0002-9879-9900 Kirsebom, Oliver/0000-0001-5843-7465 Matwin, Stan/0000-0001-6629-8434}},
  publisher     = {Acoustical Society of America},
  unique-id     = {{WOS:000639387700001}},
}

@Article{VanKomen::2020,
  author    = {Van Komen, David F and Neilsen, Tracianne B and Howarth, Kira and Knobles, David P and Dahl, Peter H},
  title     = {Seabed and range estimation of impulsive time series using a convolutional neural network},
  journal   = {The Journal of the Acoustical Society of America},
  year      = {2020},
  volume    = {147},
  number    = {5},
  pages     = {EL403--EL408},
  doi       = {10.1121/10.0001216},
  publisher = {Acoustical Society of America},
}

@Misc{Venkatesh::2021,
  author        = {Satvik Venkatesh and David Moffat and Eduardo Reck Miranda},
  title         = {You Only Hear Once: A {YOLO}-like Algorithm for Audio Segmentation and Sound Event Detection},
  year          = {2021},
  note          = {Submitted to IEEE/ACM Transactions on Audio, Speech, and Language Processing},
  abstract      = {Audio segmentation and sound event detection are crucial topics in machine listening that aim to detect acoustic classes and their respective boundaries. It is useful for audio-content analysis, speech recognition, audio-indexing, and music information retrieval. In recent years, most research articles adopt segmentation-by-classification. This technique divides audio into small frames and individually performs classification on these frames. In this paper, we present a novel approach called You Only Hear Once (YOHO), which is inspired by the YOLO algorithm popularly adopted in Computer Vision. We convert the detection of acoustic boundaries into a regression problem instead of frame-based classification. This is done by having separate output neurons to detect the presence of an audio class and predict its start and end points. YOHO obtained a higher F-measure and lower error rate than the state-of-the-art Convolutional Recurrent Neural Network on multiple datasets. As YOHO is purely a convolutional neural network and has no recurrent layers, it is faster during inference. In addition, as this approach is more end-to-end and predicts acoustic boundaries directly, it is significantly quicker during post-processing and smoothing. },
  archiveprefix = {arXiv},
  eprint        = {2109.00962},
  primaryclass  = {eess.AS},
}

@inproceedings{Vesperini::2018,
  author = {Vesperini, Fabio and Gabrielli, Leonardo and Principi, Emanuele and Squartini, Stefano},
  title  = {A capsule neural networks based approach for bird audio detection},
  year   = {2018},
  url = {http://dcase.community/documents/challenge2018/technical_reports/DCASE2018_Vesperini_95.pdf},
  booktitle={Proceedings of the International Workshop on Detection and Classification of Acoustic Scenes and Events (DCASE) 2018},
  abstract={We propose a system for bird audio detection based on the innovative CapsNet architecture. It is our contribution to the third task of the DCASE2018 Challenge. The task consists on a binary detection of presence/absence of bird sounds on audio files belonging to different datasets. Spectral acoustic features are extracted from the acoustic signals, successively a deep neural network which comprehend capsule units is trained by means of supervised learning using binary annotations of bird song activity as target vector in combination with the dynamic routing mechanism. This procedure has the aim to incentive the network to learn global coherence implicitly and to identify part-whole relationships between capsules, thereby improving generalization performance in detecting the presence bird songs from various environmental conditions. We achieve a harmonic mean of the Area Under Roc Curve (AUC) score equal to 85.08 from the cross-validation performed on the development dataset, while we obtain an AUC equal to 84.43 as preview score from a subset of the unseen evaluation data.}
}

@Book{Ganchev::2017,
  title     = {Computational bioacoustics: Biodiversity monitoring and assessment},
  publisher = {Walter de Gruyter GmbH \& Co KG},
  year      = {2017},
  author    = {Ganchev, Todor},
  volume    = {4},
}

@InProceedings{Adavanne:2017b,
  author        = {Adavanne, Sharath and Politis, Archontis and Virtanen, Tuomas and {Adavanne}, S. and {Politis}, A. and {Virtanen}, T.},
  title         = {Direction of arrival estimation for multiple sound sources using convolutional recurrent neural network},
  booktitle     = {2018 26th European Signal Processing Conference (EUSIPCO)},
  year          = {2018},
  pages         = {1462--1466},
  organization  = {IEEE},
  abstract      = {This paper proposes a deep neural network for estimating the directions of arrival (DOA) of multiple sound sources. The proposed stacked convolutional and recurrent neural network (DOAnet) generates a spatial pseudo-spectrum along with the DOA estimates in both azimuth and elevation. We avoid any explicit feature extraction step by using the magnitude and phase of the spectrogram as input to the network. The proposed DOAnet is evaluated by estimating the DOAs of multiple concurrently present sources in anechoic, matched and unmatched reverberant conditions. The results show that the proposed DOAnet is capable of estimating the number of sources and their respective DOAs with good precision and generate SPS with high signal-to-noise ratio. },
  archiveprefix = {arXiv},
  eprint        = {1710.10059},
  keywords      = {Computer Science - Sound, Computer Science - Learning, Electrical Engineering and Systems Science - Audio and Speech Processing},
  primaryclass  = {cs.SD},
}

@Article{Chait:2020,
  author    = {Chait, Maria},
  title     = {How the brain discovers structure in sound sequences},
  journal   = {Acoustical Science and Technology},
  year      = {2020},
  volume    = {41},
  number    = {1},
  pages     = {48--53},
  abstract  = {Sensitivity to patterns is fundamental to sensory processing, in particular in the auditory system, and a major component of the influential `predictive coding' theory of brain function. Supported by growing experimental evidence, the `predictive coding' framework suggests that perception is driven by a mechanism of inference, based on an internal model of the signal source. However, a key element of this theory –- the process through which the brain acquires this model, and its neural underpinnings –- remains poorly understood. Here I review recent brain imaging and behavioural work which focuses on this missing link. Together these emerging results paint a picture of the brain as a regularity seeker, rapidly extracting and maintaining representations of acoustic structure on multiple time scales and even when these are not relevant to behaviour.},
  doi       = {10.1250/ast.41.48},
  publisher = {ACOUSTICAL SOCIETY OF JAPAN},
}

@InProceedings{Hershey:2017,
  author       = {Hershey, Shawn and Chaudhuri, Sourish and Ellis, Daniel PW and Gemmeke, Jort F and Jansen, Aren and Moore, R Channing and Plakal, Manoj and Platt, Devin and Saurous, Rif A and Seybold, Bryan and others},
  title        = {{CNN} architectures for large-scale audio classification},
  booktitle    = {Acoustics, Speech and Signal Processing (ICASSP), 2017 IEEE International Conference on},
  year         = {2017},
  pages        = {131--135},
  organization = {IEEE},
  abstract     = {Convolutional Neural Networks (CNNs) have proven very effective in image classification and show promise for audio. We use various CNN architectures to classify the soundtracks of a dataset of 70M training videos (5.24 million hours) with 30,871 video-level labels. We examine fully connected Deep Neural Networks (DNNs), AlexNet [1], VGG [2], Inception [3], and ResNet [4]. We investigate varying the size of both training set and label vocabulary, finding that analogs of the CNNs used in image classification do well on our audio classification task, and larger training and label sets help up to a point. A model using embeddings from these classifiers does much better than raw features on the Audio Set [5] Acoustic Event Detection (AED) classification task.},
  doi          = {10.1109/ICASSP.2017.7952132},
}

@InProceedings{Chorowski:2015,
  author    = {Chorowski, Jan K and Bahdanau, Dzmitry and Serdyuk, Dmitriy and Cho, Kyunghyun and Bengio, Yoshua},
  title     = {Attention-based models for speech recognition},
  booktitle = {Advances in neural information processing systems},
  year      = {2015},
  pages     = {577--585},
  keywords  = {nnattention},
}

@InProceedings{Hardt:2016,
  author    = {Hardt, Moritz and Price, Eric and Price, Eric and Srebro, Nati},
  title     = {Equality of Opportunity in Supervised Learning},
  booktitle = {Advances in Neural Information Processing Systems},
  year      = {2016},
  editor    = {D. Lee and M. Sugiyama and U. Luxburg and I. Guyon and R. Garnett},
  volume    = {29},
  publisher = {Curran Associates, Inc.},
}

@InProceedings{Goodfellow:2014,
  author    = {Goodfellow, Ian and Pouget-Abadie, Jean and Mirza, Mehdi and Xu, Bing and Warde-Farley, David and Ozair, Sherjil and Courville, Aaron and Bengio, Yoshua},
  title     = {Generative adversarial nets},
  booktitle = {Advances in neural information processing systems},
  year      = {2014},
  pages     = {2672--2680},
  abstract  = {We propose a new framework for estimating generative models via adversarial nets, in which we simultaneously train two models: a generative model G that captures the data distribution, and a discriminative model D that estimates the probability that a sample came from the training data rather than G. The training procedure for G is to maximize the probability of D making a mistake. This framework corresponds to a minimax two-player game. In the space of arbitrary functions G and D, a unique solution exists, with G recovering the training data distribution and D equal to 1/2 everywhere. In the case where G and D are defined by multilayer perceptrons, the entire system can be trained with backpropagation. There is no need for any Markov chains or unrolled approximate inference networks during either training or generation of samples. Experiments demonstrate the potential of the framework through qualitative and quantitatively evaluation of the generated samples.},
}

@Article{Ranft:2004,
  author    = {Ranft, R.},
  title     = {Natural sound archives: Past, present and future},
  journal   = {Anais da Academia Brasileira de Ci{\^e}ncias},
  year      = {2004},
  volume    = {76},
  number    = {2},
  pages     = {456--460},
  abstract  = {Recordings of wild animals were first made in the Palearctic in 1900, in the Nearctic in 1929, in Antarctica in 1934, in Asia in 1937, and in the Neotropics in the 1940s. However, systematic collecting did not begin until the 1950s. Collections of animal sound recordings serve many uses in education, entertainment, science and nature conservation. In recent years, technological developments have transformed the ways in which sounds can be sampled, stored and accessed. Now the largest collections between them hold altogether around 0.5 million recordings with their associated data. The functioning of a major archive will be described with reference to the British Library Sound Archive. Preserving large collections for the long term is a primary concern in the digital age. While digitization and digital preservation has many advantages over analogue methods, the rate of technology change and lack of standardization are a serious problem for theworld's major audio archives. Another challenge is to make collections more easily and widely accessible via electronic networks. On-line catalogues and access to the actual sounds via the internet are already available for some collections. Case studies describing the establishment and functioning of sound libraries inMexico, Colombia and Brazil are given in individually authored sections in an Appendix.},
  doi       = {10.1590/S0001-37652004000200041},
  publisher = {SciELO Brasil},
}

@Article{Beecher:1989,
  author    = {Beecher, M. D.},
  title     = {Signalling systems for individual recognition: An information theory approach},
  journal   = {Animal Behaviour},
  year      = {1989},
  volume    = {38},
  number    = {2},
  pages     = {248--261},
  abstract  = {This paper develops a quantitative method for measuring the information capacity of an animal's ‘signature system’, i.e. the set of cues by which individuals are identified. The information measure (Hs) is derived by applying Shannon's measure for the information in a continuous variable to a simple linear model. The model is essentially the analysis of variance model II (random effects), and is implicit in the many ANOVAs and discriminant function analyses that have been done on the signature systems of animals. For multivariate measurements, a principal components transformation of the data permits the information in the independent components to be added to give the total information. An analysis of illustrative data sets reveals a close correlation between Hs and the probability of a correct classification of an individual (P) obtained by discriminant function analysis. Hs has the advantage, however, that it is a population estimate whereas the value of P is tied to the number of individuals in the sample. The information analysis approach may prove valuable for comparative analyses where evolutionary hypotheses predict one species to have a better developed signature system than another.},
  doi       = {10.1016/S0003-3472(89)80087-9},
  publisher = {Elsevier},
}

@Article{Searby:2004,
  author    = {Searby, Amanda and Jouventin, Pierre and Aubin, Thierry},
  title     = {Acoustic recognition in macaroni penguins: an original signature system},
  journal   = {Animal Behaviour},
  year      = {2004},
  volume    = {67},
  number    = {4},
  pages     = {615--625},
  abstract  = {Penguins use vocal signatures as cues to identify their kin in dense colonies. Experimental studies of four species in two genera have pointed out that vocal signatures depend on the breeding ecology of the birds. Penguins that have a meeting site for pair members and chicks (genus Pygoscelis), as in many seabirds, have a less complex vocal signature than penguins that have no nests (genus Aptenodytes). To investigate whether this pattern would extend to other nest-building penguins, we studied the vocal signature in a species of the genus Eudyptes, the macaroni penguin, E. chrysolophus. Temporal and spectral features of signatures were analysed to determine which were likely to encode individual identity. Using a methodology derived from the theory of information, we measured and compared the amount of information given by each of these parameters by means of a stereotypy index. We then tested their effective efficiency in playback experiments of modified calls. Like Aptenodytes species, the macaroni penguins used a double coding system that integrated information in both the temporal and spectral domains. The encoding was made through the tempo given by the successive syllables of the call and the harmonic content of the call. However, information was not complementary but was mostly repeated in both domains, and variables were unidimensional as in Pygoscelis signatures. These results point out an original and simple signature system in macaroni penguins. Although they support the hypothesis of simpler systems in nest-building species they also reveal more subtle differences within this category.},
  doi       = {10.1016/j.anbehav.2003.03.012},
  keywords  = {individID},
  publisher = {Elsevier},
}

@InProceedings{Stowell:2015b,
  author    = {Stowell, D. and Clayton, D.},
  title     = {Acoustic event detection for multiple overlapping similar sources},
  booktitle = {Applications of Signal Processing to Audio and Acoustics (WASPAA), 2015 IEEE Workshop on},
  year      = {2015},
  abstract  = {Many current paradigms for acoustic event detection (AED) are not adapted to the organic variability of natural sounds, and/or they assume a limit on the number of simultaneous sources: often only one source, or one source of each type, may be active. These aspects are highly undesirable for applications such as bird population monitoring. We introduce a simple method modelling the onsets, durations and offsets of acoustic events to avoid intrinsic limits on polyphony or on inter-event temporal patterns. We evaluate the method in a case study with over 3000 zebra finch calls. In comparison against a HMM-based method we find it more accurate at recovering acoustic events, and more robust for estimating calling rates. },
  keywords  = {badchall},
  url       = {http://arxiv.org/abs/1503.07150},
}

@Article{Abe_er_2020,
  author    = {Jakob Abe{\ss}er},
  title     = {A Review of Deep Learning Based Methods for Acoustic Scene Classification},
  journal   = {Applied Sciences},
  year      = {2020},
  volume    = {10},
  number    = {6},
  pages     = {2020},
  month     = {mar},
  abstract  = {The number of publications on acoustic scene classification (ASC) in environmental audio recordings has constantly increased over the last few years. This was mainly stimulated by the annual Detection and Classification of Acoustic Scenes and Events (DCASE) competition with its first edition in 2013. All competitions so far involved one or multiple ASC tasks. With a focus on deep learning based ASC algorithms, this article summarizes and groups existing approaches for data preparation, i.e., feature representations, feature pre-processing, and data augmentation, and for data modeling, i.e., neural network architectures and learning paradigms. Finally, the paper discusses current algorithmic limitations and open challenges in order to preview possible future developments towards the real-life application of ASC systems. },
  doi       = {10.3390/app10062020},
  publisher = {{MDPI} {AG}},
}

@Article{Morfi:2018j,
  author   = {Morfi, V. and Stowell, D.},
  title    = {Deep Learning for Audio Event Detection and Tagging on Low-Resource Datasets},
  journal  = {Applied Sciences},
  year     = {2018},
  volume   = {8},
  pages    = {1397},
  abstract = {In training a deep learning system to perform audio transcription, two practical problems may arise. Firstly, most datasets are weakly labelled, having only a list of events present in each recording without any temporal information for training. Secondly, deep neural networks need a very large amount of labelled training data to achieve good quality performance, yet in practice it is difficult to collect enough samples for most classes of interest. In this paper, we propose factorising the final task of audio transcription into multiple intermediate tasks in order to improve the training performance when dealing with this kind of low-resource datasets. We evaluate three data-efficient approaches of training a stacked convolutional and recurrent neural network for the intermediate tasks. Our results show that different methods of training have different advantages and disadvantages.},
  doi      = {10.3390/app8081397},
  issue    = {8},
}

@Article{Mesaros:2016,
  author    = {Mesaros, Annamaria and Heittola, Toni and Virtanen, Tuomas},
  title     = {Metrics for Polyphonic Sound Event Detection},
  journal   = {Applied Sciences},
  year      = {2016},
  volume    = {6},
  number    = {6},
  pages     = {162},
  abstract  = {This paper presents and discusses various metrics proposed for evaluation of polyphonic
sound event detection systems used in realistic situations where there are typically multiple sound
sources active simultaneously. The system output in this case contains overlapping events, marked
as multiple sounds detected as being active at the same time. The polyphonic system output requires
a suitable procedure for evaluation against a reference. Metrics from neighboring fields such as speech
recognition and speaker diarization can be used, but they need to be partially redefined to deal with
the overlapping events. We present a review of the most common metrics in the field and the way
they are adapted and interpreted in the polyphonic case. We discuss segment-based and event-based
definitions of each metric and explain the consequences of instance-based and class-based averaging
using a case study. In parallel, we provide a toolbox containing implementations of presented metrics.},
  doi       = {10.3390/app6060162},
  keywords  = {jcr},
  publisher = {Multidisciplinary Digital Publishing Institute},
}

@Article{Xie:2021,
  author    = {Xie, Jie and Colonna, Juan G and Zhang, Jinglan},
  title     = {Bioacoustic signal denoising: a review},
  journal   = {Artificial Intelligence Review},
  year      = {2021},
  volume    = {54},
  number    = {5},
  pages     = {3575--3597},
  abstract  = {Animal biodiversity has been experiencing rapid decline due to various reasons such as habitat loss and degradation, invasive species, and environment pollution. Recent advances in acoustic sensors provide a novel way to monitor animals through investigating collected bioacoustic recordings. To accurately monitor animals, the precondition is the high performance of developed bioacoustic signal recognition model. However, since bioacoustic recordings are often obtained in an open environment, various sources of noise will affect the audio quality, which causes problems for automated analysis of animal sound recordings. Although various methods have been developed for addressing the noise in different bioacoustic recordings, to the best of our knowledge, there is still no paper that reviews and summarizes those methods. The main aim of this paper is to provide a systematic survey of the existing literature related to bioacoustic signal denoising. By investigating the existing denoising methods for bioacoustic recordings, current challenges, possible opportunities, and future research directions are discussed and concluded.},
  doi       = {10.1007/s10462-020-09932-4},
  publisher = {Springer},
}

@Article{Henderson:2020,
  author        = {{Henderson}, Peter and {Hu}, Jieru and {Romoff}, Joshua and {Brunskill}, Emma and {Jurafsky}, Dan and {Pineau}, Joelle},
  title         = {{Towards the Systematic Reporting of the Energy and Carbon Footprints of Machine Learning}},
  journal       = {arXiv e-prints},
  year          = {2020},
  pages         = {arXiv:2002.05651},
  month         = {Jan},
  abstract      = {Accurate reporting of energy and carbon usage is essential for understanding the potential climate impacts of machine learning research. We introduce a framework that makes this easier by providing a simple interface for tracking realtime energy consumption and carbon emissions, as well as generating standardized online appendices. Utilizing this framework, we create a leaderboard for energy efficient reinforcement learning algorithms to incentivize responsible research in this area as an example for other areas of machine learning. Finally, based on case studies using our framework, we propose strategies for mitigation of carbon emissions and reduction of energy consumption. By making accounting easier, we hope to further the sustainable development of machine learning experiments and spur more research into energy efficient algorithms. },
  archiveprefix = {arXiv},
  eid           = {arXiv:2002.05651},
  eprint        = {2002.05651},
  keywords      = {Computer Science - Computers and Society, Computer Science - Machine Learning},
  primaryclass  = {cs.CY},
}

@Article{2018arXiv181205920R,
  author        = {{Ravanelli}, Mirco and {Bengio}, Yoshua},
  title         = {{Speech and Speaker Recognition from Raw Waveform with SincNet}},
  journal       = {arXiv e-prints},
  year          = {2018},
  month         = Dec,
  abstract      = {Deep neural networks can learn complex and abstract representations, that are progressively obtained by combining simpler ones. A recent trend in speech and speaker recognition consists in discovering these representations starting from raw audio samples directly. Differently from standard hand-crafted features such as MFCCs or FBANK, the raw waveform can potentially help neural networks discover better and more customized representations. The high-dimensional raw inputs, however, can make training significantly more challenging. This paper summarizes our recent efforts to develop a neural architecture that efficiently processes speech from audio waveforms. In particular, we propose SincNet, a novel Convolutional Neural Network (CNN) that encourages the first layer to discover meaningful filters by exploiting parametrized sinc functions. In contrast to standard CNNs, which learn all the elements of each filter, only low and high cutoff frequencies of band-pass filters are directly learned from data. This inductive bias offers a very compact way to derive a customized front-end, that only depends on some parameters with a clear physical meaning. Our experiments, conducted on both speaker and speech recognition, show that the proposed architecture converges faster, performs better, and is more computationally efficient than standard CNNs. },
  archiveprefix = {arXiv},
  eprint        = {1812.05920},
  keywords      = {Electrical Engineering and Systems Science - Audio and Speech Processing, Computer Science - Computation and Language, Computer Science - Machine Learning, Computer Science - Sound},
  primaryclass  = {eess.AS},
}

@Article{Szegedy:2014,
  author   = {Szegedy, Christian and Liu, Wei and Jia, Yangqing and Sermanet, Pierre and Reed, Scott and Anguelov, Dragomir and Erhan, Dumitru and Vanhoucke, Vincent and Rabinovich, Andrew},
  title    = {Going deeper with convolutions},
  journal  = {arXiv preprint arXiv:1409.4842},
  year     = {2014},
  abstract = {We propose a deep convolutional neural network architecture codenamed "Inception", which was responsible for setting the new state of the art for classification and detection in the ImageNet Large-Scale Visual Recognition Challenge 2014 (ILSVRC 2014). The main hallmark of this architecture is the improved utilization of the computing resources inside the network. This was achieved by a carefully crafted design that allows for increasing the depth and width of the network while keeping the computational budget constant. To optimize quality, the architectural decisions were based on the Hebbian principle and the intuition of multi-scale processing. One particular incarnation used in our submission for ILSVRC 2014 is called GoogLeNet, a 22 layers deep network, the quality of which is assessed in the context of classification and detection. },
}

@Article{Ronneberger:2015,
  author   = {Ronneberger, Olaf and Fischer, Philipp and Brox, Thomas},
  title    = {U-Net: Convolutional Networks for Biomedical Image Segmentation},
  journal  = {arXiv preprint arXiv:1505.04597},
  year     = {2015},
  abstract = {There is large consent that successful training of deep networks requires many thousand annotated training samples. In this paper, we present a network and training strategy that relies on the strong use of data augmentation to use the available annotated samples more efficiently. The architecture consists of a contracting path to capture context and a symmetric expanding path that enables precise localization. We show that such a network can be trained end-to-end from very few images and outperforms the prior best method (a sliding-window convolutional network) on the ISBI challenge for segmentation of neuronal structures in electron microscopic stacks. Using the same network trained on transmitted light microscopy images (phase contrast and DIC) we won the ISBI cell tracking challenge 2015 in these categories by a large margin. Moreover, the network is fast. Segmentation of a 512x512 image takes less than a second on a recent GPU. The full implementation (based on Caffe) and the trained networks are available at this http URL .},
}

@Article{Huang:2016,
  author   = {Huang, Gao and Liu, Zhuang and Weinberger, Kilian Q},
  title    = {Densely Connected Convolutional Networks},
  journal  = {arXiv preprint arXiv:1608.06993},
  year     = {2016},
  abstract = {Recent work has shown that convolutional networks can be substantially deeper, more accurate and efficient to train if they contain shorter connections between layers close to the input and those close to the output. In this paper we embrace this observation and introduce the Dense Convolutional Network (DenseNet), where each layer is directly connected to every other layer in a feed-forward fashion. Whereas traditional convolutional networks with L layers have L connections, one between each layer and its subsequent layer (treating the input as layer 0), our network has L(L+1)/2 direct connections. For each layer, the feature maps of all preceding layers are treated as separate inputs whereas its own feature maps are passed on as inputs to all subsequent layers. Our proposed connectivity pattern has several compelling advantages: it alleviates the vanishing gradient problem and strengthens feature propagation; despite the increase in connections, it encourages feature reuse and leads to a substantial reduction of parameters; its models tend to generalize surprisingly well. We evaluate our proposed architecture on five highly competitive object recognition benchmark tasks. The DenseNet obtains significant improvements over the state-of-the-art on all five of them (e.g., yielding 3.74% test error on CIFAR-10, 19.25% on CIFAR-100 and 1.59% on SVHN). },
}

@Article{Zhang:2017,
  author   = {Zhang, Zixing and Liu, Ding and Han, Jing and Schuller, Bj{\"o}rn},
  title    = {Learning Audio Sequence Representations for Acoustic Event Classification},
  journal  = {arXiv preprint arXiv:1707.08729},
  year     = {2017},
  abstract = {Acoustic Event Classification (AEC) has become a significant task for machines to perceive the surrounding auditory scene. However, extracting effective representations that capture the underlying characteristics of the acoustic events is still challenging. Previous methods mainly focused on designing the audio features in a 'hand-crafted' manner. Interestingly, data-learnt features have been recently reported to show better performance. Up to now, these were only considered on the frame-level. In this paper, we propose an unsupervised learning framework to learn a vector representation of an audio sequence for AEC. This framework consists of a Recurrent Neural Network (RNN) encoder and a RNN decoder, which respectively transforms the variable-length audio sequence into a fixed-length vector and reconstructs the input sequence on the generated vector. After training the encoder-decoder, we feed the audio sequences to the encoder and then take the learnt vectors as the audio sequence representations. Compared with previous methods, the proposed method can not only deal with the problem of arbitrary-lengths of audio streams, but also learn the salient information of the sequence. Extensive evaluation on a large-size acoustic event database is performed, and the empirical results demonstrate that the learnt audio sequence representation yields a significant performance improvement by a large margin compared with other state-of-the-art hand-crafted sequence features for AEC. },
  keywords = {embeddings,songcompare},
}

@Article{Wolters:2021,
  author   = {Wolters, Piper and Daw, Chris and Hutchinson, Brian and Phillips, Lauren},
  title    = {Proposal-based Few-shot Sound Event Detection for Speech and Environmental Sounds with Perceivers},
  journal  = {arXiv preprint arXiv:2107.13616},
  year     = {2021},
  abstract = {There are many important applications for detecting and localizing specific sound events within long, untrimmed documents including keyword spotting, medical observation, and bioacoustic monitoring for conservation. Deep learning techniques often set the state-of-the-art for these tasks. However, for some types of events, there is insufficient labeled data to train deep learning models. In this paper, we propose novel approaches to few-shot sound event detection utilizing region proposals and the Perceiver architecture, which is capable of accurately localizing sound events with very few examples of each class of interest. Motivated by a lack of suitable benchmark datasets for few-shot audio event detection, we generate and evaluate on two novel episodic rare sound event datasets: one using clips of celebrity speech as the sound event, and the other using environmental sounds. Our highest performing proposed few-shot approaches achieve 0.575 and 0.672 F1-score, respectively, with 5-shot 5-way tasks on these two datasets. These represent absolute improvements of 0.200 and 0.234 over strong proposal-free few-shot sound event detection baselines. },
}

@Article{Vignal:2008,
  author    = {Vignal, Cl{\'e}mentine and Mathevon, Nicolas and Mottin, St{\'e}phane},
  title     = {Mate recognition by female zebra finch: Analysis of individuality in male call and first investigations on female decoding process},
  journal   = {Behavioural processes},
  year      = {2008},
  volume    = {77},
  number    = {2},
  pages     = {191--198},
  abstract  = {Zebra finches are monogamous birds living in large assemblies, which represent a source of confusion for recognition between mates. Because the members of a pair use distance calls to remain in contact, call-based mate recognition is highly probable in this species. Whereas it had been previously demonstrated in males [Vignal, C., Mathevon, N., Mottin, S., 2004. Audience drives male songbird response to mate's voice. Nature 430, 448–451], call-based mate recognition remained to be shown in females. By analysing the acoustic structure of male calls, we investigated the existence of an individual signature and identified the involved acoustic cues. We tested to see if females can identify their mates on the basis of their calls alone, and performed preliminary experiments using modified signals to investigate the acoustic basis of this recognition. Playback tests carried on six individuals showed that a female zebra finch is able to perform the call-based recognition of its mate. Our experiments suggested that the female uses both the energy spectrum and the frequency modulation of the male signal. More experiments are now needed to decipher precisely which acoustic cues are used by females for recognition.},
  doi       = {10.1016/j.beproc.2007.09.003},
  keywords  = {zfrec,individID},
  publisher = {Elsevier},
}

@Article{Towsey:2012,
  author    = {Towsey, M. and Planitz, B. and Nantes, A. and Wimmer, J. and Roe, P.},
  title     = {A toolbox for animal call recognition},
  journal   = {Bioacoustics},
  year      = {2012},
  volume    = {21},
  number    = {2},
  pages     = {107--125},
  abstract  = {Monitoring the natural environment is increasingly important as habit degradation and climate change reduce the world's biodiversity. We have developed software tools and applications to assist ecologists with the collection and analysis of acoustic data at large spatial and temporal scales. One of our key objectives is automated animal call recognition, and our approach has three novel attributes. First, we work with raw environmental audio, contaminated by noise and artefacts and containing calls that vary greatly in volume depending on the animal's proximity to the microphone. Second, initial experimentation suggested that no single recognizer could deal with the enormous variety of calls. Therefore, we developed a toolbox of generic recognizers to extract invariant features for each call type. Third, many species are cryptic and offer little data with which to train a recognizer. Many popular machine learning methods require large volumes of training and validation data and considerable time and expertise to prepare. Consequently we adopt bootstrap techniques that can be initiated with little data and refined subsequently. In this paper, we describe our recognition tools and present results for real ecological problems.},
  doi       = {10.1080/09524622.2011.648753},
  keywords  = {badchall,citethis},
  publisher = {Taylor \& Francis},
}

@Article{Ptacek:2016,
  author    = {Ptacek, Ladislav and Machlica, Lukas and Linhart, Pavel and Jaska, Pavel and Muller, Ludek},
  title     = {Automatic recognition of bird individuals on an open set using as-is recordings},
  journal   = {Bioacoustics},
  year      = {2016},
  volume    = {25},
  number    = {1},
  pages     = {55--73},
  abstract  = {The most common method used to determine the identity of an individual bird is the capture-mark-recapture technique. The method has several major disadvantages, e.g. some species are difficult to capture/recapture and the capturing process itself may cause significant stress in animals leading even to injuries of more vulnerable species. Some studies introduce systems based on methods used for human identification. An automatic system for recognition of bird individuals (ASRBI) described in this article is based on a Gaussian mixture model (GMM) and a universal background model (GMM-UBM) method extended by an advanced voice activity detection (VAD) algorithm. It is focused on recognizing the bird individuals on an open set, i.e. any number of unknown birds may appear anytime during the identification process as is common in nature. The introduced ASRBI processes the recordings just as if they were recorded by an ornithologist: with durations from seconds to minutes, containing noise and unwanted sounds, as well as masking of the singer, etc. Thanks to the VAD algorithm, the proposed system is fully automatic, no manual pre-processing of recordings is needed, neither by cutting off the songs nor syllables. The overall achieved identification accuracy is 78.5%, the lowest 60.3% and the highest 95.7%. In total, 90% of all experiments reach at least 70% accuracy. The result suggests the application of the GMM-UBM with VAD is feasible for individual identification on the open set processing real-life recordings. The described method is capable of reducing both the time consumption and human intervention in animal monitoring projects.},
  doi       = {10.1080/09524622.2015.1089524},
  keywords  = {individID},
  publisher = {Taylor \& Francis},
}

@Article{Baker:2019,
  author    = {Ed Baker and Sarah Vincent},
  title     = {A deafening silence: a lack of data and reproducibility in published bioacoustics research?},
  journal   = {Biodiversity Data Journal},
  year      = {2019},
  volume    = {7},
  month     = {oct},
  abstract  = {A study of 100 papers from five journals that make use of bioacoustic recordings shows that only a minority (21%) deposit any of the recordings in a repository, supplementary materials section or a personal website. This lack of deposition hinders re-use of the raw data by other researchers, prevents the reproduction of a project's analyses and confirmation of its findings and impedes progress within the broader bioacoustics community. We make some recommendations for researchers interested in depositing their data.},
  doi       = {10.3897/bdj.7.e36783},
  publisher = {Pensoft Publishers},
}

@Article{Laiolo:2010,
  author    = {Laiolo, P.},
  title     = {The emerging significance of bioacoustics in animal species conservation},
  journal   = {Biological Conservation},
  year      = {2010},
  volume    = {143},
  number    = {7},
  pages     = {1635--1645},
  abstract  = {This review reports on the effects of human activities on animal acoustic signals published in the literature from 1970 to 2009. Almost 5% of the studies on variation in animal communication tested or hypothesised on human impacts, and showed that habitat fragmentation, direct human disturbance, introduced diseases, urbanization, hunting, chemical and noise pollution may challenge animal acoustic behaviour. Although acoustic adaptations to anthropogenic habitats have been documented, human impacts have most often generated neutral variation or potential maladaptive responses. Negative impacts have been postulated in the sexual signals of fishes, amphibians, birds, and mammals; these are concerning as any maladaptive alteration of sexual behaviour may have direct bearings on breeding success and ultimately population growth rate. Acoustic communication also facilitates other vital behaviours influenced by human-driven perturbations. Bat and cetacean echolocation, for instance, is disrupted by noise pollution, whereas bird and mammal alarming is also affected by introduced diseases and hunting. Mammal social signals are sensitive to noise pollution and hunting, and birds selecting habitats by means of acoustic cues are especially vulnerable to habitat loss. Anthropogenic intervention in these cases may have a negative impact on individual survival, recruitment and group cohesion, limiting rescue-effects and triggering Allee effects. Published evidence shows that acoustic variation may be used as an early-warning indicator of perturbations even when not directly affecting individual fitness. Acoustic signalling can be studied in a broad range of ecosystems, can be recorded, analyzed, synthesised and played back with relative ease and limited economic budget, and is sensitive to many types of impacts, thus can have great conservation significance.},
  doi       = {10.1016/j.biocon.2010.03.025},
  publisher = {Elsevier},
}

@Article{Montgomery:2020,
  author    = {Graham A. Montgomery and Robert R. Dunn and Richard Fox and Eelke Jongejans and Simon R. Leather and Manu E. Saunders and Chris R. Shortall and Morgan W. Tingley and David L. Wagner},
  title     = {Is the insect apocalypse upon us? How to find out},
  journal   = {Biological Conservation},
  year      = {2020},
  volume    = {241},
  pages     = {108327},
  month     = {jan},
  abstract  = {In recent decades, entomologists have documented alarming declines in occurrence, taxonomic richness, and geographic range of insects around the world. Additionally, some recent studies have reported that insect abundance and biomass, often of common species, are rapidly declining, which has led some to dub the phenomenon an “Insect Apocalypse”. Recent reports are sufficiently robust to justify immediate actions to protect insect biodiversity worldwide. We caution, however, that we do not yet have the data to assess large-scale spatial patterns in the severity of insect trends. Most documented collapses are from geographically restricted studies and, alone, do not allow us to draw conclusions about insect declines on continental or global scales, especially with regards to future projections of total insect biomass, abundance, and extinction. There are many challenges to understanding insect declines: only a small fraction of insect species have had any substantial population monitoring, millions of species remain unstudied, and most of the long-term population data for insects come from human-dominated landscapes in western and northern Europe. But there are still concrete steps we can take to improve our understanding of potential declines. Here, we review the challenges scientists face in documenting insect population and diversity trends, including communicating their findings, and recommend research approaches needed to address these challenges.},
  doi       = {10.1016/j.biocon.2019.108327},
  publisher = {Elsevier {BV}},
}

@Article{Marques:2012,
  author    = {Marques, T. A. and Thomas, L. and Martin, S. W. and Mellinger, D. K. and Ward, J. A. and Moretti, D. J. and Harris, D. and Tyack, P. L.},
  title     = {Estimating animal population density using passive acoustics},
  journal   = {Biological Reviews},
  year      = {2012},
  abstract  = {Reliable estimation of the size or density of wild animal populations is very important for effective wildlife management, conservation and ecology. Currently, the most widely used methods for obtaining such estimates involve either sighting animals from transect lines or some form of capture-recapture on marked or uniquely identifiable individuals. However, many species are difficult to sight, and cannot be easily marked or recaptured. Some of these species produce readily identifiable sounds, providing an opportunity to use passive acoustic data to estimate animal density. In addition, even for species for which other visually based methods are feasible, passive acoustic methods offer the potential for greater detection ranges in some environments (e.g. underwater or in dense forest), and hence potentially better precision. Automated data collection means that surveys can take place at times and in places where it would be too expensive or dangerous to send human observers.

Here, we present an overview of animal density estimation using passive acoustic data, a relatively new and fast-developing field. We review the types of data and methodological approaches currently available to researchers and we provide a framework for acoustics-based density estimation, illustrated with examples from real-world case studies. We mention moving sensor platforms (e.g. towed acoustics), but then focus on methods involving sensors at fixed locations, particularly hydrophones to survey marine mammals, as acoustic-based density estimation research to date has been concentrated in this area. Primary among these are methods based on distance sampling and spatially explicit capture-recapture. The methods are also applicable to other aquatic and terrestrial sound-producing taxa.

We conclude that, despite being in its infancy, density estimation based on passive acoustic data likely will become an important method for surveying a number of diverse taxa, such as sea mammals, fish, birds, amphibians, and insects, especially in situations where inferences are required over long periods of time. There is considerable work ahead, with several potentially fruitful research areas, including the development of (i) hardware and software for data acquisition, (ii) efficient, calibrated, automated detection and classification systems, and (iii) statistical approaches optimized for this application. Further, survey design will need to be developed, and research is needed on the acoustic behaviour of target species. Fundamental research on vocalization rates and group sizes, and the relation between these and other factors such as season or behaviour state, is critical. Evaluation of the methods under known density scenarios will be important for empirically validating the approaches presented here.},
  doi       = {10.1111/brv.12001},
  keywords  = {PAM, passive acoustic monitoring,badchall},
  publisher = {Wiley Online Library},
}

@Article{Kershenbaum:2014b,
  author   = {Kershenbaum, A. and Blumstein, D. T. and Roch, M. A. and Ak{\c{c}}ay, {\c{C}}. A. and Backus, G. and Bee, M. A. and Bohn, K. and Cao, Y. and Carter, G. and C{\"a}sar, C. and others},
  title    = {Acoustic sequences in non-human animals: a tutorial review and prospectus},
  journal  = {Biological Reviews},
  year     = {2014},
  abstract = {Animal acoustic communication often takes the form of complex sequences, made up of multiple distinct acoustic units. Apart from the well-known example of birdsong, other animals such as insects, amphibians, and mammals (including bats, rodents, primates, and cetaceans) also generate complex acoustic sequences. Occasionally, such as with birdsong, the adaptive role of these sequences seems clear (e.g. mate attraction and territorial defence). More often however, researchers have only begun to characterise – let alone understand – the significance and meaning of acoustic sequences. Hypotheses abound, but there is little agreement as to how sequences should be defined and analysed. Our review aims to outline suitable methods for testing these hypotheses, and to describe the major limitations to our current and near-future knowledge on questions of acoustic sequences. This review and prospectus is the result of a collaborative effort between 43 scientists from the fields of animal behaviour, ecology and evolution, signal processing, machine learning, quantitative linguistics, and information theory, who gathered for a 2013 workshop entitled, ‘Analysing vocal sequences in animals’. Our goal is to present not just a review of the state of the art, but to propose a methodological framework that summarises what we suggest are the best practices for research in this field, across taxa and across disciplines. We also provide a tutorial-style introduction to some of the most promising algorithmic approaches for analysing sequences. We divide our review into three sections: identifying the distinct units of an acoustic sequence, describing the different ways that information can be contained within a sequence, and analysing the structure of that sequence. Each of these sections is further subdivided to address the key questions and approaches in that area. We propose a uniform, systematic, and comprehensive approach to studying sequences, with the goal of clarifying research terms used in different fields, and facilitating collaboration and comparative studies. Allowing greater interdisciplinary collaboration will facilitate the investigation of many important questions in the evolution of communication and sociality.},
  doi      = {10.1111/brv.12160},
}

@Article{Francl:2020,
  author       = {Francl, Andrew and McDermott, Josh H.},
  title        = {Deep neural network models of sound localization reveal how perception is adapted to real-world environments},
  journal      = {bioRxiv},
  year         = {2020},
  abstract     = {Mammals localize sounds using information from their two ears. Localization in real-world conditions is challenging, as echoes provide erroneous information, and noises mask parts of target sounds. To better understand real-world localization we equipped a deep neural network with human ears and trained it to localize sounds in a virtual environment. The resulting model localized accurately in realistic conditions with noise and reverberation, outperforming alternative systems that lacked human ears. In simulated experiments, the network exhibited many features of human spatial hearing: sensitivity to monaural spectral cues and interaural time and level differences, integration across frequency, and biases for sound onsets. But when trained in unnatural environments without either reverberation, noise, or natural sounds, these performance characteristics deviated from those of humans. The results show how biological hearing is adapted to the challenges of real-world environments and illustrate how artificial neural networks can extend traditional ideal observer models to real-world domains.Competing Interest StatementThe authors have declared no competing interest.},
  doi          = {10.1101/2020.07.21.214486},
  elocation-id = {2020.07.21.214486},
  eprint       = {https://www.biorxiv.org/content/early/2020/07/22/2020.07.21.214486.full.pdf},
  publisher    = {Cold Spring Harbor Laboratory},
}

@Article{Johnston:2014,
  author    = {Johnston, Alison and Newson, Stuart E and Risely, Kate and Musgrove, Andy J and Massimino, Dario and Baillie, Stephen R and Pearce-Higgins, James W},
  title     = {Species traits explain variation in detectability of UK birds},
  journal   = {Bird Study},
  year      = {2014},
  volume    = {61},
  number    = {3},
  pages     = {340--350},
  abstract  = {Heterogeneous detectability amongst species may impact multi-species bird surveys and if not accounted for, may bias community level conclusions. Estimates of detectability were produced for 195 UK bird species, and detectability was significantly affected by bird size, diet and habitat specialization.
	  
Aims To estimate detectability and understand which species traits may impact detectability.

Methods We estimated the detectability of 195 species of birds in the UK using distance sampling methods and examined the average detectability of genetically related groups. We tested the significance of species traits in describing variation in detectability, whilst controlling for phylogenetic relationships.

Results Passeriformes had the lowest median detectability of 0.37 and Charadriiformes the highest median detectability of 0.65, of the seven largest orders considered. Species most associated with closed habitats such as woodland and urban areas had the lowest detectability. Smaller species had lower detectability than larger species.

Conclusion Heterogeneity in species detectability could lead to biased conclusions, particularly when calculating multi-species indices such as species richness or diversity. Accounting for detectability will be most important in studies that cover a wide range of habitat types or a diverse spread of taxa.},
  doi       = {10.1080/00063657.2014.941787},
  keywords  = {badchall,statecol},
  publisher = {Taylor \& Francis},
}

@InProceedings{birdclef2014,
  author    = {Go{\"e}au, H. and Glotin, H. and Vellinga, W.-P. and Rauber, A.},
  title     = {{LifeCLEF} Bird Identification Task 2014},
  booktitle = {CLEF Working Notes 2014},
  year      = {2014},
}

@InCollection{Webster:2016,
  author    = {Michael S. Webster and Gregory F. Budney},
  title     = {Sound Archives and Media Specimens in the 21st Century},
  booktitle = {Comparative Bioacoustics: An Overview},
  publisher = {Bentham Science Publishers},
  year      = {2017},
  editor    = {Brown, C. H. and Riede, T.},
  chapter   = {11},
  address   = {Oak Park, IL, USA},
  abstract  = {Audio recordings of birds and other animals, and also other forms of ‘biodiversity media’ (e.g., video recordings), capture the behavioral phenotype in ways that traditional museum specimens cannot, and natural history audio/media archives hold collections of recordings that span geography, time, and taxonomy. As such, these recordings can be used for a broad range of studies in ecology, evolution, and animal behavior, and newly developed tools for collecting and analyzing these recordings promise to further increase that research potential. Moreover, the digital revolution has made it easier than ever for high quality recordings to be collected and deposited in an archive, opening the door for large-scale citizen science efforts. But this potential also brings new challenges that must be met by the research community with regard to digital standards and accessibility. We recommend that researchers and other recordists deposit their materials in a suitable archive, that sound/media archives build strong partnerships with other types of natural history collections, that these archives also embrace technological advances to make their assets more accessible, and that archives and acoustic researchers harness “the power of the crowd” through crowd-sourcing and similar approaches. In doing so, sound archives and bioacoustic research will play an ever-increasing role in understanding our natural world, including responses of natural systems to human activities, in the 21st century.},
}

@InCollection{Stowell:2017chapter,
  author    = {Stowell, Dan},
  title     = {Computational Bioacoustic Scene Analysis},
  booktitle = {Computational Analysis of Sound Scenes and Events},
  publisher = {Springer},
  year      = {2018},
  chapter   = {11},
  pages     = {303--333},
  abstract  = {The analysis of natural and animal sound makes a demonstrable contribution to important challenges in conservation, animal behaviour, and evolution. And now bioacoustics has entered its big data era. Thus automation is important, as is scalability in many cases to very large amounts of audio data and to real-time processing. This chapter will focus on the data science and the computational methods that can enable this. Computational bioacoustics has some commonalities with wider audio scene analysis, as well as with speech processing and other disciplines. However, the tasks required and the specific characteristics of bioacoustic data require new and adapted techniques. This chapter will survey the tasks and the methods of computational bioacoustics, and will place particular emphasis on existing work and future prospects which address scalable analysis. We will mostly focus on airborne sound; there has also been much work on freshwater and marine bioacoustics, and a small amount on solid-borne sounds.},
  doi       = {10.1007/978-3-319-63450-0_11},
  keywords  = {dcase,cassebook},
}

@Article{Canziani:2016,
  author        = {Alfredo Canziani and Adam Paszke and Eugenio Culurciello},
  title         = {An Analysis of Deep Neural Network Models for Practical Applications},
  journal       = {CoRR},
  year          = {2016},
  volume        = {abs/1605.07678},
  abstract      = {Since the emergence of Deep Neural Networks (DNNs) as a prominent technique in the field of computer vision, the ImageNet classification challenge has played a major role in advancing the state-of-the-art. While accuracy figures have steadily increased, the resource utilisation of winning models has not been properly taken into account. In this work, we present a comprehensive analysis of important metrics in practical applications: accuracy, memory footprint, parameters, operations count, inference time and power consumption. Key findings are: (1) power consumption is independent of batch size and architecture; (2) accuracy and inference time are in a hyperbolic relationship; (3) energy constraint are an upper bound on the maximum achievable accuracy and model complexity; (4) the number of operations is a reliable estimate of the inference time. We believe our analysis provides a compelling set of information that helps design and engineer efficient DNNs.},
  archiveprefix = {arXiv},
  eprint        = {1605.07678},
  url           = {http://arxiv.org/abs/1605.07678},
}

@InProceedings{Beery:2019,
  author     = {Sara Beery and Yang Liu and Dan Morris and Jim Piavis and Ashish Kapoor and Markus Meister and Pietro Perona},
  title      = {Synthetic Examples Improve Generalization for Rare Classes},
  booktitle  = {Proceedings of the IEEE/CVF Winter Conference on Applications of Computer Vision},
  year       = {2020},
  volume     = {abs/1904.05916},
  pages      = {863--873},
  abstract   = {The ability to detect and classify rare occurrences in images has important applications - for example, counting rare and endangered species when studying biodiversity, or detecting infrequent traffic scenarios that pose a danger to self-driving cars. Few-shot learning is an open problem: current computer vision systems struggle to categorize objects they have seen only rarely during training, and collecting a sufficient number of training examples of rare events is often challenging and expensive, and sometimes outright impossible. We explore in depth an approach to this problem: complementing the few available training images with ad-hoc simulated data.
Our testbed is animal species classification, which has a real-world long-tailed distribution. We analyze the effect of different axes of variation in simulation, such as pose, lighting, model, and simulation method, and we prescribe best practices for efficiently incorporating simulated data for real-world performance gain. Our experiments reveal that synthetic data can considerably reduce error rates for classes that are rare, that as the amount of simulated data is increased, accuracy on the target class improves, and that high variation of simulated data provides maximum performance gain. },
  eprint     = {1904.05916},
  eprinttype = {arXiv},
  journal    = {CoRR},
  url        = {http://arxiv.org/abs/1904.05916},
}

@Article{Znidersic:2020,
  author    = {Elizabeth Znidersic and Michael Towsey and W.K. Roy and Sarah E. Darling and Anthony Truskinger and Paul Roe and David M. Watson},
  title     = {Using visualization and machine learning methods to monitor low detectability species---The least bittern as a case study},
  journal   = {Ecological Informatics},
  year      = {2020},
  volume    = {55},
  pages     = {101014},
  month     = {jan},
  abstract  = {Long duration acoustic monitoring is becoming an increasingly popular approach to extend survey effort by using autonomous sensors to passively collect data over large temporal and spatial scales. This is of particular benefit when attempting to detect a species whose temporal vocalization strategy is unknown, and whose small population size reduces detection probability. It is also of benefit in environments that are logistically difficult to access such as wetlands. We investigated the vocalization strategy of the Least Bittern (Ixobrychus exilis), a species of high conservation concern in the Western hemisphere and ‘in need of management’ in multiple states of the USA. The Least Bittern is a secretive marsh bird that is primarily detected by its vocalizations and call-playback surveys are typically used for population monitoring. To minimize disturbance to both the birds and their habitat, we deployed autonomous acoustic recording units and collected continuous 24-hour audio recordings for 30 days. The resultant accumulation of data necessitated an automated method to assist with analysis and interpretation. We successfully applied a novel soundscape technique—long-duration, false-color (LDFC) spectrograms—to visually confirm presence of Least Bittern from the ‘coo coo coo’ vocalization associated with breeding. In addition, we used a machine learning technique to automate the acoustic event detection process. Peak vocalization times were then predicted from an annotated dataset of actual calls and subsequently used to develop an optimal acoustic survey strategy. The results of this research demonstrate how machine learning methods can search large data sets for a specific species. This information can then be used to optimize existing monitoring methods, to increase detection probability and to minimize associated costs.},
  doi       = {10.1016/j.ecoinf.2019.101014},
  publisher = {Elsevier {BV}},
}

@Article{VidanaVila:2020,
  author    = {Vida{\~n}a-Vila, Ester and Navarro, Joan and Borda-Fortuny, Cristina and Stowell, Dan and Alsina-Pag{\`e}s, Rosa Ma},
  title     = {Low-Cost Distributed Acoustic Sensor Network for Real-Time Urban Sound Monitoring},
  journal   = {Electronics},
  year      = {2020},
  volume    = {9},
  number    = {12},
  pages     = {2119},
  abstract  = {Continuous exposure to urban noise has been found to be one of the major threats to citizens’ health. In this regard, several organizations are devoting huge efforts to designing new in-field systems to identify the acoustic sources of these threats to protect those citizens at risk. Typically, these prototype systems are composed of expensive components that limit their large-scale deployment and thus reduce the scope of their measurements. This paper aims to present a highly scalable low-cost distributed infrastructure that features a ubiquitous acoustic sensor network to monitor urban sounds. It takes advantage of (1) low-cost microphones deployed in a redundant topology to improve their individual performance when identifying the sound source, (2) a deep-learning algorithm for sound recognition, (3) a distributed data-processing middleware to reach consensus on the sound identification, and (4) a custom planar antenna with an almost isotropic radiation pattern for the proper node communication. This enables practitioners to acoustically populate urban spaces and provide a reliable view of noises occurring in real time. The city of Barcelona (Spain) and the UrbanSound8K dataset have been selected to analytically validate the proposed approach. Results obtained in laboratory tests endorse the feasibility of this proposal.},
  doi       = {10.3390/electronics9122119},
  publisher = {Multidisciplinary Digital Publishing Institute},
}

@Article{Te_ileanu_2017,
  author    = {Tiberiu Te{\c{s}}ileanu and Bence Ölveczky and Vijay Balasubramanian},
  title     = {Rules and mechanisms for efficient two-stage learning in neural circuits},
  journal   = {{eLife}},
  year      = {2017},
  volume    = {6},
  month     = {apr},
  abstract  = {Trial-and-error learning requires evaluating variable actions and reinforcing successful variants. In songbirds, vocal exploration is induced by LMAN, the output of a basal ganglia-related circuit that also contributes a corrective bias to the vocal output. This bias is gradually consolidated in RA, a motor cortex analogue downstream of LMAN. We develop a new model of such two-stage learning. Using stochastic gradient descent, we derive how the activity in ‘tutor’ circuits (e.g., LMAN) should match plasticity mechanisms in ‘student’ circuits (e.g., RA) to achieve efficient learning. We further describe a reinforcement learning framework through which the tutor can build its teaching signal. We show that mismatches between the tutor signal and the plasticity mechanism can impair learning. Applied to birdsong, our results predict the temporal structure of the corrective bias from LMAN given a plasticity rule in RA. Our framework can be applied predictively to other paired brain areas showing two-stage learning.},
  doi       = {10.7554/elife.20944},
  publisher = {{eLife} Sciences Organisation, Ltd.},
}

@Article{Kitzes:2019,
  author    = {Kitzes, Justin and Schricker, Lauren},
  title     = {The Necessity, Promise and Challenge of Automated Biodiversity Surveys},
  journal   = {Environmental Conservation},
  year      = {2019},
  pages     = {1--4},
  abstract  = {We are in the midst of a transformation in the way that biodiversity is observed on the planet. The approach of direct human observation, combining efforts of both professional and citizen scientists, has recently generated unprecedented amounts of data on species distributions and populations. Within just a few years, however, we believe that these data will be swamped by indirect biodiversity observations that are generated by autonomous sensors and machine learning classification models. In this commentary, we discuss three important elements of this shift towards indirect, technology-driven observations. First, we note that the biodiversity data sets available today cover a very small fraction of all places and times that could potentially be observed, which suggests the necessity of developing new approaches that can gather such data at even larger scales, with lower costs. Second, we highlight existing tools and efforts that are already available today to demonstrate the promise of automated methods to radically increase biodiversity data collection. Finally, we discuss one specific outstanding challenge in automated biodiversity survey methods, which is how to extract useful knowledge from observations that are uncertain in nature. Throughout, we focus on one particular type of biodiversity data – point occurrence records – that are frequently produced by citizen science projects, museum records and systematic biodiversity surveys. As indirect observation methods increase the spatiotemporal scope of these point occurrence records, ecologists and conservation biologists will be better able to predict shifting species distributions, track changes to populations over time and understand the drivers of biodiversity occurrence.},
  doi       = {10.1017/S0376892919000146},
  publisher = {Cambridge University Press},
}

@Article{Hammer_2021,
  author    = {Hodaya Hammer and Shlomo E. Chazan and Jacob Goldberger and Sharon Gannot},
  title     = {Dynamically localizing multiple speakers based on the time-frequency domain},
  journal   = {{EURASIP} Journal on Audio, Speech, and Music Processing},
  year      = {2021},
  volume    = {2021},
  number    = {1},
  month     = {apr},
  abstract  = {In this study, we present a deep neural network-based online multi-speaker localization algorithm based on a multi-microphone array. Following the W-disjoint orthogonality principle in the spectral domain, time-frequency (TF) bin is dominated by a single speaker and hence by a single direction of arrival (DOA). A fully convolutional network is trained with instantaneous spatial features to estimate the DOA for each TF bin. The high-resolution classification enables the network to accurately and simultaneously localize and track multiple speakers, both static and dynamic. Elaborated experimental study using simulated and real-life recordings in static and dynamic scenarios demonstrates that the proposed algorithm significantly outperforms both classic and recent deep-learning-based algorithms. Finally, as a byproduct, we further show that the proposed method is also capable of separating moving speakers by the application of the obtained TF masks.},
  doi       = {10.1186/s13636-021-00203-w},
  publisher = {Springer Science and Business Media {LLC}},
}

@InProceedings{gao2020visualechoes,
  author       = {Gao, Ruohan and Chen, Changan and Al-Halah, Ziad and Schissler, Carl and Grauman, Kristen},
  title        = {Visualechoes: Spatial image representation learning through echolocation},
  booktitle    = {European Conference on Computer Vision},
  year         = {2020},
  pages        = {658--676},
  organization = {Springer},
  abstract     = {Several animal species (e.g., bats, dolphins, and whales) and even visually impaired humans have the remarkable ability to perform echolocation: a biological sonar used to perceive spatial layout and locate objects in the world. We explore the spatial cues contained in echoes and how they can benefit vision tasks that require spatial reasoning. First we capture echo responses in photo-realistic 3D indoor scene environments. Then we propose a novel interaction-based representation learning framework that learns useful visual features via echolocation. We show that the learned image features are useful for multiple downstream vision tasks requiring spatial reasoning—monocular depth estimation, surface normal estimation, and visual navigation—with results comparable or even better than heavily supervised pre-training. Our work opens a new path for representation learning for embodied agents, where supervision comes from interacting with the physical world.},
}

@Article{Linke:2018,
  author    = {Linke, Simon and Gifford, Toby and Desjonqu{\`e}res, Camille and Tonolla, Diego and Aubin, Thierry and Barclay, Leah and Karaconstantis, Chris and Kennard, Mark J and Rybak, Fanny and Sueur, J{\'e}r{\^o}me},
  title     = {Freshwater ecoacoustics as a tool for continuous ecosystem monitoring},
  journal   = {Frontiers in Ecology and the Environment},
  year      = {2018},
  abstract  = {Passive acoustic monitoring is gaining popularity in ecology as a practical and non‐invasive approach to surveying ecosystems. This technique is increasingly being used to monitor terrestrial systems, particularly bird populations, given that it can help to track temporal dynamics of populations and ecosystem health without the need for expensive resampling. We suggest that underwater acoustic monitoring presents a viable, non‐invasive, and largely unexplored approach to monitoring freshwater ecosystems, yielding information about three key ecological elements of aquatic environments – (1) fishes, (2) macroinvertebrates, and (3) physicochemical processes – as well as providing data on anthropogenic noise levels. We survey the literature on this approach, which is substantial but scattered across disciplines, and call for more cross‐disciplinary work on recording and analysis techniques. We also discuss technical issues and knowledge gaps, including background noise, spatiotemporal variation, and the need for centralized reference collection repositories. These challenges need to be overcome before the full potential of passive acoustics in dynamic detection of biophysical processes can be realized and used to inform conservation practitioners and managers. },
  doi       = {10.1002/fee.1779},
  publisher = {Wiley Online Library},
}

@InProceedings{Baumann:2020,
  author    = {Jan Baumann and Timo Lohrenz and Alexander Roy and Tim Fingscheidt},
  title     = {Beyond the Dcase 2017 Challenge on Rare Sound Event Detection: A Proposal for a More Realistic Training and Test Framework},
  booktitle = {{ICASSP} 2020 - 2020 {IEEE} International Conference on Acoustics, Speech and Signal Processing ({ICASSP})},
  year      = {2020},
  month     = {may},
  publisher = {{IEEE}},
  abstract  = {There are many ways to evaluate rare sound event detection (SED) approaches, e.g., the DCASE 2017 challenge provides a widely employed framework. This paper proposes a rare SED training and test framework, which is reflecting an SED application in a more realistic way. Our setup gets rid of too much prior knowledge on the test data, and assumes additional unknown acoustic events both in training and test data, which in practice have to be identified as background. Taking this into account during training, the robustness in real-world scenarios can be significantly increased, with an average event-based error rate reduction of an absolute 34 percentage points. Further we show and compare the performance of multi-event (polyphonic) classifiers vs. single-event classifiers while outlining the benefits of multi-event training.},
  doi       = {10.1109/icassp40776.2020.9052950},
}

@InProceedings{Saeed:2021,
  author    = {Aaqib Saeed and David Grangier and Neil Zeghidour},
  title     = {Contrastive Learning of General-Purpose Audio Representations},
  booktitle = {{ICASSP} 2021 - 2021 {IEEE} International Conference on Acoustics, Speech and Signal Processing ({ICASSP})},
  year      = {2021},
  month     = {jun},
  publisher = {{IEEE}},
  abstract  = {We introduce COLA, a self-supervised pre-training approach for learning a general-purpose representation of audio. Our approach is based on contrastive learning: it learns a representation which assigns high similarity to audio segments extracted from the same recording while assigning lower similarity to segments from different recordings. We build on top of recent advances in contrastive learning for computer vision and reinforcement learning to design a lightweight, easy-to-implement self-supervised model of audio. We pre-train embeddings on the large-scale Audioset database and transfer these representations to 9 diverse classification tasks, including speech, music, animal sounds, and acoustic scenes. We show that despite its simplicity, our method significantly outperforms previous self-supervised systems. We furthermore conduct ablation studies to identify key design choices and release a library 1 to pre-train and fine-tune COLA models.},
  doi       = {10.1109/icassp39728.2021.9413528},
}

@InProceedings{Shimada:2021,
  author       = {Shimada, Kazuki and Koyama, Yuichiro and Takahashi, Naoya and Takahashi, Shusuke and Mitsufuji, Yuki},
  title        = {ACCDOA: Activity-Coupled Cartesian Direction of Arrival Representation for Sound Event Localization And Detection},
  booktitle    = {ICASSP 2021-2021 IEEE International Conference on Acoustics, Speech and Signal Processing (ICASSP)},
  year         = {2021},
  pages        = {915--919},
  organization = {IEEE},
  abstract     = {Neural-network (NN)-based methods show high performance in sound event localization and detection (SELD). Conventional NN-based methods use two branches for a sound event detection (SED) target and a direction-of-arrival (DOA) target. The two-branch representation with a single network has to decide how to balance the two objectives during optimization. Using two networks dedicated to each task increases system complexity and network size. To address these problems, we propose an activity-coupled Cartesian DOA (ACCDOA) representation, which assigns a sound event activity to the length of a corresponding Cartesian DOA vector. The ACCDOA representation enables us to solve a SELD task with a single target and has two advantages: avoiding the necessity of balancing the objectives and model size increase. In experimental evaluations with the DCASE 2020 Task 3 dataset, the ACCDOA representation outperformed the two-branch representation in SELD metrics with a smaller network size. The ACCDOA-based SELD system also performed better than state-of-the-art SELD systems in terms of localization and location-dependent detection. },
  doi          = {10.1109/ICASSP39728.2021.9413609},
}

@InProceedings{Turpault:2021,
  author       = {Turpault, Nicolas and Serizel, Romain and Wisdom, Scott and Erdogan, Hakan and Hershey, John R and Fonseca, Eduardo and Seetharaman, Prem and Salamon, Justin},
  title        = {Sound Event Detection and Separation: a Benchmark on Desed Synthetic Soundscapes},
  booktitle    = {ICASSP 2021-2021 IEEE International Conference on Acoustics, Speech and Signal Processing (ICASSP)},
  year         = {2021},
  pages        = {840--844},
  organization = {IEEE},
  abstract     = {We propose a benchmark of state-of-the-art sound event detection systems (SED). We design synthetic evaluation sets to focus on specific sound event detection challenges. We analyze the performance of the submissions to DCASE 2020 Task 4 as a function of time-related modifications (time position of an event and length of clips) and study the impact of non-target sound events and reverberation. We show that temporal localization of sound events remains a challenge for SED systems. We also show that reverberation and non-target sound events severely degrade system performance. In the latter case, sound separation seems like a promising solution.},
  doi          = {10.1109/ICASSP39728.2021.9414789},
}

@Article{Salamon:2017,
  author    = {Salamon, J. and Bello, J.~P.},
  title     = {Deep convolutional neural networks and data augmentation for environmental sound classification},
  journal   = {IEEE Signal Processing Letters},
  year      = {2017},
  volume    = {24},
  number    = {3},
  pages     = {279--283},
  abstract  = {The ability of deep convolutional neural networks (CNN) to learn discriminative spectro-temporal patterns makes them well suited to environmental sound classification. However, the relative scarcity of labeled data has impeded the exploitation of this family of high-capacity models. This study has two primary contributions: first, we propose a deep convolutional neural network architecture for environmental sound classification. Second, we propose the use of audio data augmentation for overcoming the problem of data scarcity and explore the influence of different augmentations on the performance of the proposed CNN architecture. Combined with data augmentation, the proposed model produces state-of-the-art results for environmental sound classification. We show that the improved performance stems from the combination of a deep, high-capacity model and an augmented training set: this combination outperforms both the proposed CNN without augmentation and a "shallow" dictionary learning model with augmentation. Finally, we examine the influence of each augmentation on the model's classification accuracy for each class, and observe that the accuracy for each class is influenced differently by each augmentation, suggesting that the performance of the model could be improved further by applying class-conditional data augmentation. },
  doi       = {10.1109/LSP.2017.2657381},
  eprint    = {1608.04363},
  publisher = {IEEE},
}

@Article{Cakir:2017,
  author   = {{\c{C}}ak{\i}r, Emre and Parascandolo, Giambattista and Heittola, Toni and Huttunen, Heikki and Virtanen, Tuomas},
  title    = {Convolutional recurrent neural networks for polyphonic sound event detection},
  journal  = {IEEE Transactions on Audio, Speech and Language Processing, Special Issue on Sound Scene and Event Analysis},
  year     = {2017},
  note     = {arXiv preprint arXiv:1702.06286},
  abstract = {Sound events often occur in unstructured environments where they exhibit wide variations in their frequency content and temporal structure. Convolutional neural networks (CNN) are able to extract higher level features that are invariant to local spectral and temporal variations. Recurrent neural networks (RNNs) are powerful in learning the longer term temporal context in the audio signals. CNNs and RNNs as classifiers have recently shown improved performances over established methods in various sound recognition tasks. We combine these two approaches in a Convolutional Recurrent Neural Network (CRNN) and apply it on a polyphonic sound event detection task. We compare the performance of the proposed CRNN method with CNN, RNN, and other established methods, and observe a considerable improvement for four different datasets consisting of everyday sound events. },
}

@Article{Xiao:2019,
  author    = {Shuai Xiao and Junchi Yan and Mehrdad Farajtabar and Le Song and Xiaokang Yang and Hongyuan Zha},
  title     = {Learning Time Series Associated Event Sequences With Recurrent Point Process Networks},
  journal   = {{IEEE} Transactions on Neural Networks and Learning Systems},
  year      = {2019},
  pages     = {1--13},
  abstract  = {Real-world sequential data are often generated based on complicated and latent mechanisms, which can be formulated as event sequences occurring in the continuous time domain. In addition, continuous signals may often be associated with event sequences and be formulated as time series with fixed time lags. Traditionally, event sequences are often modeled by parametric temporal point processes, which use explicitly defined conditional intensity functions to quantify the occurrence rates of events. However, these parametric models often merely take one-side information from event sequences into account while ignoring the information from concurrent time series, and their intensity functions are usually designed for specific tasks dependent on prior knowledge. To tackle the above-mentioned problems, we propose a model called recurrent point process networks which instantiates temporal point process models with temporal recurrent neural networks (RNNs). In particular, the intensity functions of the proposed model are modeled by two RNNs: one temporal RNN capturing the relationships among events and the other RNN updating intensity functions based on time series. Furthermore, an attention mechanism is introduced, which uncovers influence strengths among events with good interpretability. Focusing on challenging tasks such as temporal event prediction and underlying relational network mining, we demonstrate the superiority of our model on both synthetic and real-world data. },
  doi       = {10.1109/tnnls.2018.2889776},
  publisher = {Institute of Electrical and Electronics Engineers ({IEEE})},
}

@Article{Jones:1995,
  author        = {Jones, D. L. and Baraniuk, R. G.},
  title         = {An adaptive optimal-kernel time-frequency representation},
  journal       = {IEEE Transactions on Signal Processing},
  year          = {1995},
  volume        = {43},
  number        = {10},
  pages         = {2361--2371},
  abstract      = {Time-frequency representations with fixed windows or kernels figure prominently in many applications, but perform well only for limited classes of signals. Representations with signal-dependent kernels can overcome this limitation. However, while they often perform well, most existing schemes are block-oriented techniques unsuitable for on-line implementation or for tracking signal components with characteristics that change with time. The time-frequency representation developed here, based on a signal-dependent radially Gaussian kernel that adapts over time, surmounts these difficulties. The method employs a short-time ambiguity function both for kernel optimization and as an intermediate step in computing constant-time slices of the representation. Careful algorithm design provides reasonably efficient computation and allows on-line implementation. Certain enhancements, such as cone-kernel constraints and approximate retention of margin, are easily incorporated with little additional computation. While somewhat more expensive than fixed-kernel representations, this new technique often provides much better performance. Several examples illustrate its behavior on synthetic and real-world signals. 
},
  date-added    = {2010-08-05 14:49:51 +0100},
  date-modified = {2010-08-05 14:51:06 +0100},
}

@Article{Mesaros:2019,
  author   = {Mesaros, Annamaria and Diment, Aleksandr and Elizalde, Benjamin and Heittola, Toni and Vincent, Emmanuel and Raj, Bhiksha and Virtanen, Tuomas},
  title    = {Sound event detection in the DCASE 2017 Challenge},
  journal  = {IEEE/ACM Transactions on Audio, Speech and Language Processing},
  year     = {2019},
  abstract = { Each edition of the challenge on Detection and Classification of Acoustic Scenes and Events (DCASE) contained several tasks involving sound event detection in different setups. DCASE 2017 presented participants with three such tasks, each having specific datasets and detection requirements: Task 2, in which target sound events were very rare in both training and testing data, Task 3 having overlapping events annotated in real-life audio, and Task 4, in which only weakly-labeled data was available for training. In this paper, we present the three tasks, including the datasets and baseline systems, and analyze the challenge entries for each task. We observe the popularity of methods using deep neural networks, and the still widely used mel frequency based representations, with only few approaches standing out as radically different. Analysis of the systems behavior reveals that task-specific optimization has a big role in producing good performance; however, often this optimization closely follows the ranking metric, and its maximization/minimization does not result in universally good performance. We also introduce the calculation of confidence intervals based on a jackknife resampling procedure, to perform statistical analysis of the challenge results. The analysis indicates that while the 95% confidence intervals for many systems overlap, there are significant difference in performance between the top systems and the baseline for all tasks. },
}

@Article{Jain:2011,
  author    = {Jain, Manjari and Balakrishnan, Rohini},
  title     = {Microhabitat selection in an assemblage of crickets (Orthoptera: Ensifera) of a tropical evergreen forest in Southern India},
  journal   = {Insect Conservation and Diversity},
  year      = {2011},
  volume    = {4},
  number    = {2},
  pages     = {152--158},
  abstract  = {1. Habitat selection is a universal aspect of animal ecology that has important fitness consequences and may drive patterns of spatial organisation in ecological communities.

2. Measurements of habitat selection have mostly been carried out on single species and at the landscape level. Quantitative studies examining microhabitat selection at the community level are scarce, especially in insects.

3. In this study, microhabitat selection in a natural assemblage of cricket species was examined for the first time using resource selection functions (RSF), an approach more commonly applied in studies of macrohabitat selection.

4. The availability and differential use of six microhabitats by 13 species of crickets inhabiting a tropical evergreen forest in southern India was examined. The six available microhabitats included leaf litter-covered ground, tree trunks, dead logs, brambles, understorey and canopy foliage. The area offered by the six microhabitats was estimated using standard methods of forest structure measurement. Of the six microhabitats, the understorey and canopy accounted for approximately 70% of the total available area.

5. The use of different microhabitats by the 13 species was investigated using acoustic sampling of crickets to locate calling individuals. Using RSF, it was found that of 13 cricket species examined, 10 showed 100% selection for a specific microhabitat. Of these, two species showed fairly high selection for brambles and dead logs, which were rare microhabitats, highlighting the importance of preserving all components of forest structure.},
  doi       = {10.1111/j.1752-4598.2010.00118.x},
  publisher = {Wiley Online Library},
}

@Article{Adi:2010,
  author        = {Adi, K. and Johnson, M. T. and Osiejuk, T. S.},
  title         = {Acoustic censusing using automatic vocalization classification and identity recognition},
  journal       = {Journal of the Acoustical Society of America},
  year          = {2010},
  volume        = {127},
  number        = {2},
  pages         = {874--883},
  month         = {Feb},
  abstract      = {This paper presents an advanced method to acoustically assess animal abundance. The framework combines supervised classification (song-type and individual identity recognition), unsupervised classification (individual identity clustering), and the mark-recapture model of abundance estimation. The underlying algorithm is based on clustering using hidden Markov models (HMMs) and Gaussian mixture models (GMMs) similar to methods used in the speech recognition community for tasks such as speaker identification and clustering. Initial experiments using a Norwegian ortolan bunting (Emberiza hortulana) data set show the feasibility and effectiveness of the approach. Individually distinct acoustic features have been observed in a wide range of animal species, and this combined with the widespread success of speaker identification and verification methods for human speech suggests that robust automatic identification of individuals from their vocalizations is attainable. Only a few studies, however, have yet attempted to use individual acoustic distinctiveness to directly assess population density and structure. The approach introduced here offers a direct mechanism for using individual vocal variability to create simpler and more accurate population assessment tools in vocally active species. 
},
  date-added    = {2010-08-04 17:09:03 +0100},
  date-modified = {2010-08-04 17:32:14 +0100},
  doi           = {10.1121/1.3273887},
  keywords      = {birdsong},
}

@Article{Stowell:2019bgaugj,
  author    = {Dan Stowell and Tereza Petruskov{\'{a}} and Martin {\v{S}}{\'{a}}lek and Pavel Linhart},
  title     = {Automatic acoustic identification of individuals in multiple species: improving identification across recording conditions},
  journal   = {Journal of The Royal Society Interface},
  year      = {2019},
  volume    = {16},
  number    = {153},
  month     = {apr},
  abstract  = {Many animals emit vocal sounds which, independently from the sounds’ function, contain some individually distinctive signature. Thus the automatic recognition of individuals by sound is a potentially powerful tool for zoology and ecology research and practical monitoring. Here, we present a general automatic identification method that can work across multiple animal species with various levels of complexity in their communication systems. We further introduce new analysis techniques based on dataset manipulations that can evaluate the robustness and generality of a classifier. By using these techniques, we confirmed the presence of experimental confounds in situations resembling those from past studies. We introduce data manipulations that can reduce the impact of these confounds, compatible with any classifier. We suggest that assessment of confounds should become a standard part of future studies to ensure they do not report over-optimistic results. We provide annotated recordings used for analyses along with this study and we call for dataset sharing to be a common practice to enhance the development of methods and comparisons of results.},
  doi       = {10.1098/rsif.2018.0940},
  publisher = {The Royal Society},
}

@Article{Stowell:2016,
  author   = {Stowell, D. and Gill, L. F. and Clayton, D.},
  title    = {Detailed temporal structure of communication networks in groups of songbirds},
  journal  = {Journal of the Royal Society Interface},
  year     = {2016},
  volume   = {13},
  number   = {119},
  abstract = {Animals in groups often exchange calls, in patterns whose temporal structure may be influenced by contextual factors such as physical location and the social network structure of the group. We introduce a model-based analysis for temporal patterns of animal call timing, originally developed for networks of firing neurons. This has advantages over cross-correlation analysis in that it can correctly handle common-cause confounds and provides a generative model of call patterns with explicit parameters for the influences between individuals. It also has advantages over standard Markovian analysis in that it incorporates detailed temporal interactions which affect timing as well as sequencing of calls. Further, a fitted model can be used to generate novel synthetic call sequences. We apply the method to calls recorded from groups of domesticated zebra finch (Taeniopygia guttata) individuals. We find that the communication network in these groups has stable structure that persists from one day to the next, and that “kernels” reflecting the temporal range of influence have a characteristic structure for a calling individual’s effect on itself, its partner, and on others in the group. We further find characteristic patterns of influences by call type as well as by individual.},
  doi      = {10.1098/rsif.2016.0296},
}

@Article{Hill:2017,
  author    = {Andrew P. Hill and Peter Prince and Evelyn Pi{\~{n}}a Covarrubias and C. Patrick Doncaster and Jake L. Snaddon and Alex Rogers},
  title     = {{AudioMoth}: Evaluation of a smart open acoustic device for monitoring biodiversity and the environment},
  journal   = {Methods in Ecology and Evolution},
  year      = {2018},
  volume    = {9},
  number    = {5},
  pages     = {1199--1211},
  month     = {jan},
  abstract  = {1.The cost, usability and power efficiency of available wildlife monitoring equipment currently inhibits full ground-level coverage of many natural systems. Developments over the last decade in technology, open science, and the sharing economy promise to bring global access to more versatile and more affordable monitoring tools, to improve coverage for conservation researchers and managers.

2.Here we describe the development and proof-of-concept of a low-cost, small-sized and low-energy acoustic detector: ‘AudioMoth’. The device is open-source and programmable, with diverse applications for recording animal calls or human activity at sample rates of up to 384 kHz. We briefly outline two ongoing real-world case studies of large-scale, long-term monitoring for biodiversity and exploitation of natural resources. These studies demonstrate the potential for AudioMoth to enable a substantial shift away from passive continuous recording by individual devices, towards smart detection by networks of devices flooding large and inaccessible ecosystems.

3.The case studies demonstrate one of the smart capabilities of AudioMoth, to trigger event logging on the basis of classification algorithms that identify specific acoustic events. An algorithm to trigger recordings of the New Forest cicada (Cicadetta montana) demonstrates the potential for AudioMoth to vastly improve the spatial and temporal coverage of surveys for the presence of cryptic animals. An algorithm for logging gunshot events has potential to identify a shotgun blast in tropical rainforest at distances of up to 500 m, extending to 1 km with continuous recording.

4.AudioMoth is more energy efficient than currently available passive acoustic monitoring (PAM) devices, giving it considerably greater portability and longevity in the field with smaller batteries. At a build cost of USD43 per unit, AudioMoth has potential for varied applications in large-scale, long-term acoustic surveys. With continuing developments in smart, energy-efficient algorithms and diminishing component costs, we are approaching the milestone of local communities being able to afford to remotely monitor their own natural resources.},
  doi       = {10.1111/2041-210x.12955},
  keywords  = {PAM, insectrecog},
  publisher = {Wiley},
}

@Article{Jolles:2021,
  author    = {Jolle W. Jolles},
  title     = {Broad-scale applications of the Raspberry Pi: A review and guide for biologists},
  journal   = {Methods in Ecology and Evolution},
  year      = {2021},
  month     = {jun},
  abstract  = {    The field of biology has seen tremendous technological progress in recent years, fuelled by the exponential growth in processing power and high-level computing, and the rise of global information sharing. Low-cost single-board computers are predicted to be one of the key technological advancements to further revolutionise this field.
    So far, an overview of current uptake of these devices and a general guide to help researchers integrate them in their work has been missing. In this paper I focus on the most widely used single-board computer, the Raspberry Pi, and review its broad applications and uses across the biological domain.
    Since its release in 2012, the Raspberry Pi has been increasingly taken up by biologists, in the laboratory, the field and in the classroom, and across a wide range of disciplines. A hugely diverse range of applications exists that ranges from simple solutions to dedicated custom-build devices, including nest-box monitoring, wildlife camera trapping, high-throughput behavioural recording, large-scale plant phenotyping, underwater video surveillance, closed-loop operant learning experiments and autonomous ecosystem monitoring. Despite the breadth of its implementations, the depth of uptake of the Raspberry Pi by the scientific community is still limited.
    The broad capabilities of the Raspberry Pi, combined with its low cost, ease of use and large user community make it a great research tool for almost any project. To help accelerate the uptake of the Raspberry Pi by the scientific community, I provide detailed guidelines, recommendations and considerations, and 30+ step-by-step guides on a dedicated accompanying website (http://raspberrypi-guide.github.io). I hope this paper will help generate more awareness about the Raspberry Pi among scientists and thereby both fuel the democratisation of science and ultimately help advance our understanding of biology, from the micro- to the macro-scale.
},
  doi       = {10.1111/2041-210x.13652},
  publisher = {Wiley},
}

@Article{Linhart:2019,
  author    = {Linhart, Pavel and Osiejuk, Tomasz and Budka, Michal and {\v{S}}{\'a}lek, Martin and {\v{S}}pinka, Marek and Policht, Richard and Syrov{\'a}, Michaela and Blumstein, Daniel T},
  title     = {Measuring individual identity information in animal signals: Overview and performance of available identity metrics},
  journal   = {Methods in Ecology and Evolution},
  year      = {2019},
  abstract  = {1.Identity signals have been studied for over 50 years but, and somewhat remarkably, there is no consensus as to how to quantify individuality in animal signals. While there are a variety of different metrics to quantify individuality, these methods remain un‐validated and the relationships between them unclear.

2.We contrasted three univariate and four multivariate identity metrics (and their different computational variants) and evaluated their performance on simulated and empirical datasets.

3.Of the metrics examined, Beecher's information statistic (HS) performed closest to theoretical expectations and requirements for an ideal identity metric. It could be also easily and reliably converted into the commonly used discrimination score (and vice versa). Although Beecher's information statistic is not entirely independent of study sampling, this problem can be considerably lessened by reducing the number of parameters or by increasing the number of individuals in the analysis.

4.Because it is easily calculated, has superior performance, can be used to quantify identity information in single variable or in a complete signal and because it indicates the number of individuals that can be discriminated given a set of measurements, we recommend that individuality should be quantified using Beecher's information statistic in future studies. Consistent use of Beecher's information statistic could enable meaningful comparisons and integration of results across different studies of individual identity signals.},
  doi       = {10.1111/2041-210X.13238},
  publisher = {Wiley Online Library},
}

@Article{Kholgi:2018,
  author   = {Kholghi, Mahnoosh and Phillips, Yvonne and Towsey, Michael and Sitbon, Laurianne and Roe, Paul},
  title    = {Active learning for classifying long‐duration audio recordings of the environment},
  journal  = {Methods in Ecology and Evolution},
  year     = {2018},
  volume   = {0},
  number   = {ja},
  abstract = {Abstract 1.This paper presents an active learning framework for the classification of one‐minute audio‐recordings derived from long‐duration recordings of the environment. The goal of the framework is to investigate the efficacy of active learning on reducing the manual annotation effort required to label a large volume of acoustic data according to its dominant sound source, while ensuring the high quality of automatically labelled data. 2.We present a comprehensive empirical comparison through extensive simulation experiments of a range of active learning approaches against a Random Sampling baseline for soundscape classification. Random Forest is used as a benchmark supervised approach to build classifiers in the active learning framework. Also, twelve summary indices extracted for each one minute of 13‐month recording are used as features for training the classifiers. 3.Our experimental findings demonstrate that (1) among existing query strategies, those based on classifier confidence and diversity of samples are more effective for very large datasets where the classes are imbalanced in size; (2) by considering a practical target performance (i.e., F‐measure equal or greater than 0.8, 0.85, and 0.9) for active learning, only 5‐16 hours of manual annotation effort is required to build a classifier that automatically annotates a large amount (13 months) of unlabelled audio data. 4.Active learning has a key role to play in alleviating the burden of manual annotation required to build classifiers which can support effective monitoring of species diversity in at‐risk ecosystems.},
  doi      = {10.1111/2041-210X.13042},
  eprint   = {https://besjournals.onlinelibrary.wiley.com/doi/pdf/10.1111/2041-210X.13042},
  keywords = {Active Learning, Soundscape, Acoustic Indices, Manual Annotation Effort, Imbalanced Classification},
}

@Article{Stevenson:2015,
  author    = {Stevenson, Ben C and Borchers, David L and Altwegg, Res and Swift, Ren{\'e} J and Gillespie, Douglas M and Measey, G John},
  title     = {A general framework for animal density estimation from acoustic detections across a fixed microphone array},
  journal   = {Methods in Ecology and Evolution},
  year      = {2015},
  volume    = {6},
  number    = {1},
  pages     = {38--48},
  keywords  = {statecol},
  publisher = {Wiley Online Library},
}

@Article{Hochreiter:1997,
  author    = {Hochreiter, Sepp and Schmidhuber, J{\"u}rgen},
  title     = {Long short-term memory},
  journal   = {Neural computation},
  year      = {1997},
  volume    = {9},
  number    = {8},
  pages     = {1735--1780},
  abstract  = {Learning to store information over extended time intervals by recurrent backpropagation takes a very long time, mostly because of insufficient, decaying error backflow. We briefly review Hochreiter's (1991) analysis of this problem, then address it by introducing a novel, efficient, gradient based method called long short-term memory (LSTM). Truncating the gradient where this does not do harm, LSTM can learn to bridge minimal time lags in excess of 1000 discrete-time steps by enforcing constant error flow through constant error carousels within special units. Multiplicative gate units learn to open and close access to the constant error flow. LSTM is local in space and time; its computational complexity per time step and weight is O. 1. Our experiments with artificial data involve local, distributed, real-valued, and noisy pattern representations. In comparisons with real-time recurrent learning, back propagation through time, recurrent cascade correlation, Elman nets, and neural sequence chunking, LSTM leads to many more successful runs, and learns much faster. LSTM also solves complex, artificial long-time-lag tasks that have never been solved by previous recurrent network algorithms.},
  publisher = {MIT Press},
}

@Article{Morfi:2019nips4bplus,
  author    = {Morfi, Veronica and Bas, Yves and Pamu{\l}a, Hanna and Glotin, Herv{\'e} and Stowell, Dan},
  title     = {NIPS4Bplus: a richly annotated birdsong audio dataset},
  journal   = {PeerJ Computer Science},
  year      = {2019},
  volume    = {5},
  pages     = {e223},
  abstract  = {Recent advances in birdsong detection and classification have approached a limit due to the lack of fully annotated recordings. In this paper, we present NIPS4Bplus, the first richly annotated birdsong audio dataset, that is comprised of recordings containing bird vocalisations along with their active species tags plus the temporal annotations acquired for them. Statistical information about the recordings, their species specific tags and their temporal annotations are presented along with example uses. NIPS4Bplus could be used in various ecoacoustic tasks, such as training models for bird population monitoring, species classification, birdsong vocalisation detection and classification.},
  doi       = {10.7717/peerj-cs.223},
  publisher = {PeerJ Inc.},
}

@Article{Phillips:2018,
  author    = {Phillips, Yvonne F. AND Towsey, Michael AND Roe, Paul},
  title     = {Revealing the ecological content of long-duration audio-recordings of the environment through clustering and visualisation},
  journal   = {PLOS ONE},
  year      = {2018},
  volume    = {13},
  number    = {3},
  pages     = {1-27},
  month     = {03},
  abstract  = {Audio recordings of the environment are an increasingly important technique to monitor biodiversity and ecosystem function. While the acquisition of long-duration recordings is becoming easier and cheaper, the analysis and interpretation of that audio remains a significant research area. The issue addressed in this paper is the automated reduction of environmental audio data to facilitate ecological investigations. We describe a method that first reduces environmental audio to vectors of acoustic indices, which are then clustered. This can reduce the audio data by six to eight orders of magnitude yet retain useful ecological information. We describe techniques to visualise sequences of cluster occurrence (using for example, diel plots, rose plots) that assist interpretation of environmental audio. Colour coding acoustic clusters allows months and years of audio data to be visualised in a single image. These techniques are useful in identifying and indexing the contents of long-duration audio recordings. They could also play an important role in monitoring long-term changes in species abundance brought about by habitat degradation and/or restoration.},
  doi       = {10.1371/journal.pone.0193345},
  publisher = {Public Library of Science},
}

@InProceedings{Pons:2018,
  author    = {Pons, Jordi and Serr{\`a}, Joan and Serra, Xavier},
  title     = {Training neural audio classifiers with few data},
  booktitle = {Proc ICASSP 2019},
  year      = {2019},
  abstract  = {We investigate supervised learning strategies that improve the training of neural network audio classifiers on small annotated collections. In particular, we study whether (i) a naive regularization of the solution space, (ii) prototypical networks, (iii) transfer learning, or (iv) their combination, can foster deep learning models to better leverage a small amount of training examples. To this end, we evaluate (i-iv) for the tasks of acoustic event recognition and acoustic scene classification, considering from 1 to 100 labeled examples per class. Results indicate that transfer learning is a powerful strategy in such scenarios, but prototypical networks show promising results when one does not count with external or validation data.},
  url       = {https://arxiv.org/abs/1810.10274},
}

@InProceedings{Ren:2018attention,
  author    = {Ren, Zhao and Kong, Qiuqiang and Qian, Kun and Plumbley, Mark D and Schuller, Bj{\"o}rn},
  title     = {Attention-based convolutional neural networks for acoustic scene classification},
  booktitle = {Proceedings of DCASE 2018},
  year      = {2018},
  abstract  = {We propose a convolutional neural network (CNN) model based on an attention pooling method to classify ten different acoustic scenes, participating in the acoustic scene classification task of the IEEE AASP Challenge on Detection and Classification of Acoustic Scenes and Events (DCASE 2018), which includes data from one device (subtask A) and data from three different devices (subtask B). The log mel spectrogram images of the audio waves are first forwarded to convolutional layers, and then fed into an attention pooling layer to reduce the feature dimension and achieve classification. From attention perspective, we build a weighted evaluation of the features, instead of simple max pooling or average pooling. On the official development set of the challenge, the best accuracy of subtask A is 72.6 %, which is an improvement of 12.9 % when compared with the official baseline (p < .001 in a one-tailed z-test). For subtask B, the best result of our attention-based CNN is a significant improvement of the baseline as well, in which the accuracies are 71.8 %, 58.3 %, and 58.3 % for the three devices A to C (p < .001 for device A, p < .01 for device B, and p < .05 for device C).},
  keywords  = {nnattention},
}

@InProceedings{Adavanne:2017,
  author    = {Adavanne, Sharath and Drossos, Konstantinos and {\c{C}}ak{\i}r, Emre and Virtanen, Tuomas},
  title     = {Stacked convolutional and recurrent neural networks for bird audio detection},
  booktitle = {Proceedings of EUSIPCO 2017},
  year      = {2017},
  pages     = {1729-1733},
  month     = {Aug},
  note      = {Special Session on Bird Audio Signal Processing},
  abstract  = {This paper studies the detection of bird calls in audio segments using stacked convolutional and recurrent neural networks. Data augmentation by blocks mixing and domain adaptation using a novel method of test mixing are proposed and evaluated in regard to making the method robust to unseen data. The contributions of two kinds of acoustic features (dominant frequency and log mel-band energy) and their combinations are studied in the context of bird audio detection. Our best achieved AUC measure on five cross-validations of the development data is 95.5% and 88.1% on the unseen evaluation data.},
  doi       = {10.23919/EUSIPCO.2017.8081505},
  issn      = {2076-1465},
  keywords  = {audio signal processing;biology computing;convolution;feature extraction;learning (artificial intelligence);recurrent neural nets;zoology;stacked convolutional networks;recurrent neural networks;bird audio detection;audio segments;data augmentation;test mixing;bird call detection;Birds;Feature extraction;Training;Recurrent neural networks;Harmonic analysis},
}

@InProceedings{Jansson:2017,
  author    = {Jansson, Andreas and Humphrey, Eric and Montecchio, Nicola and Bittner, Rachel and Kumar, Aparna and Weyde, Tillman},
  title     = {Singing voice separation with deep U-Net convolutional networks},
  booktitle = {Proceedings of ISMIR 2017},
  year      = {2017},
  abstract  = {The decomposition of a music audio signal into its vocal and backing track components is analogous to image-to-image translation, where a mixed spectrogram is transformed into its constituent sources. We propose a novel application of the U-Net architecture — initially developed for medical imaging — for the task of source separation, given its proven capacity for recreating the fine, low-level detail required for high-quality audio reproduction. Through both quantitative evaluation and subjective assessment, experiments demonstrate that the proposed algorithm achieves state-of-the-art performance.},
}

@InCollection{Stowell:2016c,
  author    = {Stowell, Dan and Wood, Mike and Stylianou, Yannis and Glotin, Herv{\'e}},
  title     = {Bird detection in audio: a survey and a challenge},
  booktitle = {Proceedings of MLSP 2016},
  year      = {2016},
  abstract  = {Many biological monitoring projects rely on acoustic detection of birds. Despite increasingly large datasets, this detection is often manual or semi-automatic, requiring manual tuning/postprocessing. We review the state of the art in automatic bird sound detection, and identify a widespread need for tuning-free and species-agnostic approaches. We introduce new datasets and an IEEE research challenge to address this need, to make possible the development of fully automatic algorithms for bird sound detection. },
  doi       = {10.1109/MLSP.2016.7738875},
}

@InCollection{Morfi:2018multitask,
  author    = {{Morfi}, V. and {Stowell}, D.},
  title     = {Deep Learning for Audio Transcription on Low-Resource Datasets},
  booktitle = {Proceedings of the 2018 DCASE workshop,},
  year      = {2018},
  abstract  = {In training a deep learning system to perform audio transcription, two practical problems may arise. Firstly, most datasets are weakly labelled, having only a list of events present in each recording without any temporal information for training. Secondly, deep neural networks need a very large amount of labelled training data to achieve good quality performance, yet in practice it is difficult to collect enough samples for most classes of interest. In this paper, we propose factorising the final task of audio transcription into multiple intermediate tasks in order to improve the training performance when dealing with this kind of low-resource datasets. We evaluate three data-efficient approaches of training a stacked convolutional and recurrent neural network for the intermediate tasks. Our results show that different methods of training have different advantages and disadvantages. },
  eprint    = {1807.03697},
  url       = {https://arxiv.org/abs/1807.06972},
}

@InProceedings{Janetzky:2021,
  author    = {Janetzky, Pascal and Davidson, Padraig and Steininger, Michael and Krause, Anna and Hotho, Andreas},
  title     = {DETECTING PRESENCE OF SPEECH IN ACOUSTIC DATA OBTAINED FROM BEEHIVES},
  booktitle = {Proceedings of the 2021 DCASE workshop},
  year      = {2021},
  abstract  = {Sound recorded from beehives is important to understand a colony’s state. This fact is used in the we4bee 1 project, where beehives are equipped with sensors (among them microphones), distributed to educational institutions and set up to record colony characteristics at the communication level. Due to data protection laws, we have to ensure that no human is recorded besides the bees’ sound. However, detecting the presence of speech is challenging since the frequencies of human speech and the humming of bees largely overlap. Despite having access to only a limited amount of labeled data, in this initial study we show how to solve this problem using Siamese networks. We find that using common convolutional neural networks in a Siamese setting can strongly improve the ability to detect human speech in recordings obtained from beehives. By adding train-time augmentation techniques, we are able to reach a recall of up to 100 %, resulting in a reliable technique adhering to privacy regulations. Our results are useful for research projects that require written permits for acquiring data, which impedes the collection of samples. Further, all steps, including pre-processing, are calculated on the GPU, and can be used in an end-to-end pipeline, which allows for quick prototyping.},
  url       = {https://dcase.community/documents/workshop2021/proceedings/DCASE2021Workshop_Janetzky_13.pdf},
}

@InProceedings{Niculescu:2005,
  author       = {Niculescu-Mizil, Alexandru and Caruana, Rich},
  title        = {Predicting good probabilities with supervised learning},
  booktitle    = {Proceedings of the 22nd international conference on Machine learning},
  year         = {2005},
  pages        = {625--632},
  organization = {ACM},
  abstract     = {We examine the relationship between the predictions made by different learning algorithms and true posterior probabilities. We show that maximum margin methods such as boosted trees and boosted stumps push probability mass away from 0 and 1 yielding a characteristic sigmoid shaped distortion in the predicted probabilities. Models such as Naive Bayes, which make unrealistic independence assumptions, push probabilities toward 0 and 1. Other models such as neural nets and bagged trees do not have these biases and predict well calibrated probabilities. We experiment with two ways of correcting the biased probabilities predicted by some learning methods: Platt Scaling and Isotonic Regression. We qualitatively examine what kinds of distortions these calibration methods are suitable for and quantitatively examine how much data they need to be effective. The empirical results show that after calibration boosted trees, random forests, and SVMs predict the best probabilities.},
}

@Article{OShaughnessy:2003,
  author           = {O'Shaughnessy, D.},
  title            = {Interacting with computers by voice: automatic speech recognition and synthesis},
  journal          = {Proceedings of the IEEE},
  year             = {2003},
  volume           = {91},
  number           = {9},
  pages            = {1272--1305},
  month            = {Sep},
  abstract         = {This paper examines how people communicate with computers 
using speech. Automatic speech recognition (ASR) transforms 
speech into text, while automatic speech synthesis [or text-to-speech 
(TTS)] performs the reverse task. ASR has largely developed based 
on speech coding theory, while simulating certain spectral analyses 
performed by the ear. Typically, a Fourier transform is employed, 
but following the auditory Bark scale and simplifying the spectral 
representation with a decorrelation into cepstral coefficients. 
Current ASR provides good accuracy and performance on limited 
practical tasks, but exploits only the most rudimentary knowledge 
about human production and perception phenomena. The popular 
mathematical model called the hidden Markov model (HMM) is 
examined; first-order HMMs are efficient but ignore long-range 
correlations in actual speech. Common language models use a 
time window of three successive words in their syntactic--semantic 
analysis. 

Speech synthesis is the automatic generation of a speech wave- 
form, typically from an input text. As with ASR, TTS starts from a 
database of information previously established by analysis of much 
training data, both speech and text. Previously analyzed speech is 
stored in small units in the database, for concatenation in the proper 
sequence at runtime. TTS systems first perform text processing, 
including ``letter-to-sound'' conversion, to generate the phonetic 
transcription. Intonation must be properly specified to approximate 
the naturalness of human speech. Modern synthesizers using large 
databases of stored spectral patterns or waveforms output highly in- 
telligible synthetic speech, but naturalness remains to be improved. },
  date             = {SEP},
  date-added       = {2007-09-03 15:26:36 +0100},
  date-modified    = {2010-05-31 22:36:19 +0100},
  doi              = {10.1109/JPROC.2003.817117},
  isi              = {ISI:000185262500001},
  publication-type = {J},
}

@InProceedings{Chollet:2017,
  author    = {Chollet, Fran{\c{c}}ois},
  title     = {Xception: Deep learning with depthwise separable convolutions},
  booktitle = {Proceedings of the IEEE conference on computer vision and pattern recognition},
  year      = {2017},
  pages     = {1251--1258},
  abstract  = {We present an interpretation of Inception modules in convolutional neural networks as being an intermediate step in-between regular convolution and the depthwise separable convolution operation (a depthwise convolution followed by a pointwise convolution). In this light, a depthwise separable convolution can be understood as an Inception module with a maximally large number of towers. This observation leads us to propose a novel deep convolutional neural network architecture inspired by Inception, where Inception modules have been replaced with depthwise separable convolutions. We show that this architecture, dubbed Xception, slightly outperforms Inception V3 on the ImageNet dataset (which Inception V3 was designed for), and significantly outperforms Inception V3 on a larger image classification dataset comprising 350 million images and 17,000 classes. Since the Xception architecture has the same number of parameters as Inception V3, the performance gains are not due to increased capacity but rather to a more efficient use of model parameters.},
}

@Article{Koenecke:2020,
  author    = {Allison Koenecke and Andrew Nam and Emily Lake and Joe Nudell and Minnie Quartey and Zion Mengesha and Connor Toups and John R. Rickford and Dan Jurafsky and Sharad Goel},
  title     = {Racial disparities in automated speech recognition},
  journal   = {Proceedings of the National Academy of Sciences},
  year      = {2020},
  pages     = {201915768},
  month     = {mar},
  abstract  = {Automated speech recognition (ASR) systems, which use sophisticated machine-learning algorithms to convert spoken language to text, have become increasingly widespread, powering popular virtual assistants, facilitating automated closed captioning, and enabling digital dictation platforms for health care. Over the last several years, the quality of these systems has dramatically improved, due both to advances in deep learning and to the collection of large-scale datasets used to train the systems. There is concern, however, that these tools do not work equally well for all subgroups of the population. Here, we examine the ability of five state-of-the-art ASR systems—developed by Amazon, Apple, Google, IBM, and Microsoft—to transcribe structured interviews conducted with 42 white speakers and 73 black speakers. In total, this corpus spans five US cities and consists of 19.8 h of audio matched on the age and gender of the speaker. We found that all five ASR systems exhibited substantial racial disparities, with an average word error rate (WER) of 0.35 for black speakers compared with 0.19 for white speakers. We trace these disparities to the underlying acoustic models used by the ASR systems as the race gap was equally large on a subset of identical phrases spoken by black and white individuals in our corpus. We conclude by proposing strategies—such as using more diverse training datasets that include African American Vernacular English—to reduce these performance differences and ensure speech recognition technology is inclusive.},
  doi       = {10.1073/pnas.1915768117},
  publisher = {Proceedings of the National Academy of Sciences},
}

@Article{Traer:2016,
  author    = {Traer, James and McDermott, Josh H},
  title     = {Statistics of natural reverberation enable perceptual separation of sound and space},
  journal   = {Proceedings of the National Academy of Sciences},
  year      = {2016},
  volume    = {113},
  number    = {48},
  pages     = {E7856--E7865},
  abstract  = {In everyday listening, sound reaches our ears directly from a source as well as indirectly via reflections known as reverberation. Reverberation profoundly distorts the sound from a source, yet humans can both identify sound sources and distinguish environments from the resulting sound, via mechanisms that remain unclear. The core computational challenge is that the acoustic signatures of the source and environment are combined in a single signal received by the ear. Here we ask whether our recognition of sound sources and spaces reflects an ability to separate their effects and whether any such separation is enabled by statistical regularities of real-world reverberation. To first determine whether such statistical regularities exist, we measured impulse responses (IRs) of 271 spaces sampled from the distribution encountered by humans during daily life. The sampled spaces were diverse, but their IRs were tightly constrained, exhibiting exponential decay at frequency-dependent rates: Mid frequencies reverberated longest whereas higher and lower frequencies decayed more rapidly, presumably due to absorptive properties of materials and air. To test whether humans leverage these regularities, we manipulated IR decay characteristics in simulated reverberant audio. Listeners could discriminate sound sources and environments from these signals, but their abilities degraded when reverberation characteristics deviated from those of real-world environments. Subjectively, atypical IRs were mistaken for sound sources. The results suggest the brain separates sound into contributions from the source and the environment, constrained by a prior on natural reverberation. This separation process may contribute to robust recognition while providing information about spaces around us. },
  doi       = {10.1073/pnas.1612524113},
  keywords  = {deconvfact,chirpwhy},
  publisher = {National Acad Sciences},
}

@Article{Roch:2017,
  author    = {Marie A. Roch and Philip Miller and Tyler A. Helble and Simone Baumann-Pickering and Ana {\v{S}}irovi{\'{c}}},
  title     = {Organizing metadata from passive acoustic localizations of marine animals},
  journal   = {The Journal of the Acoustical Society of America},
  year      = {2017},
  volume    = {141},
  number    = {5},
  pages     = {3605--3605},
  month     = {may},
  abstract  = {The Tethys system is a set of schemata designed to organize spatiotemporal data from detection, classification, and localization (DCL) tasks targeting sound producing marine animals. These metadata are based on the analysis of recordings collected through passive acoustic monitoring. Tethys is accompanied by a scientific workbench implementation of the schemata rules. The system is designed to promote the retention and organization of acoustic metadata in a manner that allows long-term retention of detailed DCL outputs. We present recent work on the localization schemata showing the ability to organize localizations from a large naval hydrophone range. The Tethys implementation permits these data to be analyzed in the context of Internet available data products containing oceanographic, atmospheric, and ephemeris data. Moving beyond simple detections, this addition of localizations to Tethys will allow even more powerful interpretation of the spatiotemporal occurrence of marine animals in the context of their ecology.},
  doi       = {10.1121/1.4987714},
  publisher = {Acoustical Society of America ({ASA})},
}

@Article{Qian:2017,
  author    = {Qian, Kun and Zhang, Zixing and Baird, Alice and Schuller, Bj{\"o}rn},
  title     = {Active learning for bird sound classification via a kernel-based extreme learning machine},
  journal   = {The Journal of the Acoustical Society of America},
  year      = {2017},
  volume    = {142},
  number    = {4},
  pages     = {1796--1804},
  abstract  = {In recent years, research fields, including ecology, bioacoustics, signal processing, and machine learning, have made bird sound recognition a part of their focus. This has led to significant advancements within the field of ornithology, such as improved understanding of evolution, local biodiversity, mating rituals, and even the implications and realities associated to climate change. The volume of unlabeled bird sound data is now overwhelming, and comparatively little exploration is being made into methods for how best to handle them. In this study, two active learning (AL) methods are proposed, sparse-instance-based active learning (SI-AL), and least-confidence-score-based active learning (LCS-AL), both effectively reducing the need for expert human annotation. To both of these AL paradigms, a kernel-based extreme learning machine (KELM) is then integrated, and a comparison is made to the conventional support vector machine (SVM). Experimental results demonstrate that, when the classifier capacity is improved from an unweighted average recall of 60%–80%, KELM can outperform SVM even when a limited proportion of human annotations are used from the pool of data in both cases of SI-AL (minimum 34.5% vs minimum 59.0%) and LCS-AL (minimum 17.3% vs minimum 28.4%).},
  doi       = {10.1121/1.5004570},
  publisher = {ASA},
}

@Misc{Kaplan:2020,
  author        = {Jared Kaplan and Sam McCandlish and Tom Henighan and Tom B. Brown and Benjamin Chess and Rewon Child and Scott Gray and Alec Radford and Jeffrey Wu and Dario Amodei},
  title         = {Scaling Laws for Neural Language Models},
  year          = {2020},
  abstract      = {We study empirical scaling laws for language model performance on the cross-entropy loss. The loss scales as a power-law with model size, dataset size, and the amount of compute used for training, with some trends spanning more than seven orders of magnitude. Other architectural details such as network width or depth have minimal effects within a wide range. Simple equations govern the dependence of overfitting on model/dataset size and the dependence of training speed on model size. These relationships allow us to determine the optimal allocation of a fixed compute budget. Larger models are significantly more sample-efficient, such that optimally compute-efficient training involves training very large models on a relatively modest amount of data and stopping significantly before convergence. },
  archiveprefix = {arXiv},
  eprint        = {2001.08361},
  primaryclass  = {cs.LG},
}

@Misc{Chen:2020,
  author        = {Ricky T. Q. Chen and Brandon Amos and Maximilian Nickel},
  title         = {Neural Spatio-Temporal Point Processes},
  year          = {2020},
  abstract      = {We propose a new class of parameterizations for spatio-temporal point processes which leverage Neural ODEs as a computational method and enable flexible, high-fidelity models of discrete events that are localized in continuous time and space. Central to our approach is a combination of recurrent continuous-time neural networks with two novel neural architectures, i.e., Jump and Attentive Continuous-time Normalizing Flows. This approach allows us to learn complex distributions for both the spatial and temporal domain and to condition non-trivially on the observed event history. We validate our models on data sets from a wide variety of contexts such as seismology, epidemiology, urban mobility, and neuroscience. },
  archiveprefix = {arXiv},
  eprint        = {2011.04583},
  primaryclass  = {cs.LG},
}

@Book{opensourceseparation:book,
  title     = {Open Source Tools \& Data for Music Source Separation},
  publisher = {https://source-separation.github.io/tutorial},
  year      = {2020},
  author    = {Ethan Manilow and Prem Seetharman and Justin Salamon},
  url       = {https://source-separation.github.io/tutorial},
}

@Book{Marler:2004,
  title     = {Nature's Music: the Science of Birdsong},
  publisher = {Academic Press},
  year      = {2004},
  author    = {Marler, P. R. and Slabbekoorn, H.},
  address   = {Massachusetts, USA},
}

@Book{Brown:2017,
  title     = {Comparative Bioacoustics: An Overview},
  publisher = {Bentham Science Publishers},
  year      = {2017},
  editor    = {Brown, C. H. and Riede, T.},
  address   = {Oak Park, IL, USA},
  isbn      = {978-1-68108-317-9},
}

@TechReport{LeCornu:2021,
  author      = {Le Cornu, T. and Mitchell, C. and Cooper, N.},
  title       = {Audio for Machine Learning: The Law and your Reputation},
  institution = {Audio Analytic Ltd.},
  year        = {2021},
  abstract    = {Machine learning (ML) is a data-intensive task, and it is no different when it comes to the
specialist branch of sound recognition. Each AI-powered new feature, service or benefit that you
bring to your product line introduces significant risks and liabilities if you do not know where the
data your organisation uses for training models comes from.

Can you confidently say that you have the explicit permission to use the data you have for the
purpose of machine learning? Does that training data infringe upon, or did collecting that
training data violate, a consumer’s rights to privacy? And do you know that all your data comes
with the appropriate licences and doesn’t infringe third-party intellectual property rights?
As we highlight in this whitepaper, the impact of being unable to answer these questions
potentially includes large fines from regulators, damages claims, claims for an account of profits
from intellectual property rights holders, potential exposure to criminal liability in certain
jurisdictions, poor long-term stock market performance, and a reduction in customers, among
other liabilities.

The challenge is that laws relating to privacy and intellectual property rights around audio data
for machine learning are complicated. Plus they are changing quickly as the rest of the world
catches up to the role data plays in ML, and the need to protect it. While regulators have been
a bit behind the AI/ML curve, they are now starting to ask the above questions around the vast
swathes of data that fuel the algorithms.

Companies are expected to secure unambiguous, explicit rights to use data, they must not
infringe intellectual property rights, they should ensure traceability, and finally must
demonstrate that they can sensitively manage potentially personally identifiable data with the
care and attention that it deserves. At the same time, companies must navigate robust, punitive
privacy regimes that can vary significantly from country to country; a challenge for any
multinational.

As the global leader in sound recognition, we recognise the responsibility that we have towards
data, and we take it very seriously. We follow the principles set out in this whitepaper, which
means that when we license our technology to the world’s leading consumer tech companies,
they can confidently empower new products without having to take on potential unknown
liabilities.},
  url         = {https://www.audioanalytic.com/be-careful-about-how-you-get-that-data-set-ai-industry-warned-by-us-federal-trade-commission/},
}

@Book{Goodfellow:2016textbook,
  title     = {Deep learning},
  publisher = {MIT press},
  year      = {2016},
  author    = {Goodfellow, Ian and Bengio, Yoshua and Courville, Aaron},
  url       = {https://www.deeplearningbook.org/},
}

@TechReport{vandenOord:2016,
  author      = {Aäron van den Oord and Sander Dieleman and Heiga Zen and Karen Simonyan and Oriol Vinyals and Alex Graves and Nal Kalchbrenner and Andrew Senior and Koray Kavukcuoglu},
  title       = {WaveNet: A generative model for raw audio},
  institution = {Google DeepMind},
  year        = {2016},
  abstract    = {This paper introduces WaveNet, a deep neural network for generating raw audio waveforms. The model is fully probabilistic and autoregressive, with the predictive distribution for each audio sample conditioned on all previous ones; nonetheless we show that it can be efficiently trained on data with tens of thousands of samples per second of audio. When applied to text-to-speech, it yields state-of-the-art performance, with human listeners rating it as significantly more natural sounding than the best parametric and concatenative systems for both English and Chinese. A single WaveNet can capture the characteristics of many different speakers with equal fidelity, and can switch between them by conditioning on the speaker identity. When trained to model music, we find that it generates novel and often highly realistic musical fragments. We also show that it can be employed as a discriminative model, returning promising results for phoneme recognition.},
}

@PhdThesis{Fox:2008,
  author        = {Fox, E. J. S.},
  title         = {Call-independent identification in birds},
  school        = {University of Western Australia},
  year          = {2008},
  abstract      = {The identification of individual animals based on acoustic parameters is a non-invasive method of identifying individuals with considerable advantages over physical marking procedures. One requirement for an effective and practical method of acoustic individual identification is that it is call-independent, i.e. determining identity does not require a comparison of the same call or song type. This means that an individuals identity over time can be determined regardless of any changes to its vocal repertoire, and different individuals can be compared regardless of whether they share calls. Although several methods of acoustic identification currently exist, for example discriminant function analysis or spectrographic cross-correlation, none are call-independent. Call-independent identification has been developed for human speaker recognition, and this thesis aimed to: 1) determine if call-independent identification was possible in birds, using similar methods to those used for human speaker recognition, 2) examine the impact of noise in a recording on the identification accuracy and determine methods of removing the noise and increasing accuracy, 3) provide a comparison of features and classifiers to determine the best method of call-independent identification in birds, and 4) determine the practical limitations of call-independent identification in birds, with respect to increasing population size, changing vocal characteristics over time, using different call categories, and using the method in an open population. 

... 

For classification, Gaussian mixture models and probabilistic neural networks resulted in higher accuracy, and were simpler to use, than multilayer perceptrons. Using the best methods of feature extraction and classification resulted in 86-95.5% identification accuracy for two passerine species, with all individuals correctly identified. A study of the limitations of the technique, in terms of population size, the category of call used, accuracy over time, and the effects of having an open population, found that acoustic identification using perceptual linear prediction and probabilistic neural networks can be used to successfully identify individuals in a population of at least 40 individuals, can be used successfully on call categories other than song, and can be used in open populations in which a new recording may belong to a previously unknown individual. However, identity was only able to be determined with accuracy for less than three months, limiting the current technique to short-term field studies. This thesis demonstrates the application of speaker recognition technology to enable call-independent identification in birds. Call-independence is a pre-requisite for the successful application of acoustic individual identification in many species, especially passerines, but has so far received little attention in the scientific literature. This thesis demonstrates that call-independent identification is possible in birds, as well as testing and finding methods to overcome the practical limitations of the methods, enabling their future use in biological studies, particularly for the conservation of threatened species.
},
  bdsk-url-1    = {http://theses.library.uwa.edu.au/adt-WU2008.0218},
  date-added    = {2010-06-28 16:48:10 +0100},
  date-modified = {2010-08-04 21:00:21 +0100},
  url           = {http://theses.library.uwa.edu.au/adt-WU2008.0218},
}

@InProceedings{Cohen:2019,
  author       = {Cohen-Hadria, Alice and Cartwright, Mark and McFee, Brian and Bello, Juan Pablo},
  title        = {Voice anonymization in urban sound recordings},
  booktitle    = {2019 IEEE 29th International Workshop on Machine Learning for Signal Processing (MLSP)},
  year         = {2019},
  pages        = {1--6},
  organization = {IEEE},
  abstract     = {Monitoring health and noise pollution in urban environments often entails deploying acoustic sensor networks to passively collect data in public spaces. Although spaces are technically public, people in the environment may not fully realize the degree to which they may be recorded by the sensor network, which may be perceived as a violation of expected privacy. Therefore, we propose a method to anonymize and blur the voices of people recorded in public spaces-a novel, yet increasingly important task as acoustic sensing becomes ubiquitous in sensor-equipped smart cities. This method is analogous to Google's face blurring in its Street View photographs, which arose from similar concerns in the visual domain. The proposed blurring method aims to anonymize voices by removing both the linguistic content and personal identity from voices, while preserving the rest of the acoustic scene.The method consists of a three-step process. First, voices are separated from non-voice content by a deep U-Net source separation model. Second, we evaluate two approaches to obscure the identity and intelligibility of the extracted voices: a low pass filter to remove most of the formants in the voices, and an inversion of Mel-Frequency Cepstral Coefficients (MFCC). Finally, the blurred vocal content is mixed with the separated non-vocal signal to reconstruct the acoustic scene. Using background recordings from a real urban acoustic sensor network in New York City, we present a complete evaluation of our method, with automatic speech recognition, speaker identification, sound event detection, and human perceptual evaluation.},
  doi          = {10.1109/MLSP.2019.8918913},
  keywords     = {privacyaudio},
}

@Article{Elliott:2021,
  author   = {Elliott, David and Otero, Carlos E and Wyatt, Steven and Martino, Evan},
  title    = {Tiny Transformers for Environmental Sound Classification at the Edge},
  journal  = {arXiv preprint arXiv:2103.12157},
  year     = {2021},
  abstract = {With the growth of the Internet of Things and the rise of Big Data, data processing and machine learning applications are being moved to cheap and low size, weight, and power (SWaP) devices at the edge, often in the form of mobile phones, embedded systems, or microcontrollers. The field of Cyber-Physical Measurements and Signature Intelligence (MASINT) makes use of these devices to analyze and exploit data in ways not otherwise possible, which results in increased data quality, increased security, and decreased bandwidth. However, methods to train and deploy models at the edge are limited, and models with sufficient accuracy are often too large for the edge device. Therefore, there is a clear need for techniques to create efficient AI/ML at the edge. This work presents training techniques for audio models in the field of environmental sound classification at the edge. Specifically, we design and train Transformers to classify office sounds in audio clips. Results show that a BERT-based Transformer, trained on Mel spectrograms, can outperform a CNN using 99.85% fewer parameters. To achieve this result, we first tested several audio feature extraction techniques designed for Transformers, using ESC-50 for evaluation, along with various augmentations. Our final model outperforms the state-of-the-art MFCC-based CNN on the office sounds dataset, using just over 6,000 parameters -- small enough to run on a microcontroller. },
}

@InProceedings{Goeau::2016,
  author    = {Go{\"e}au, Herv{\'e} and Glotin, Herv{\'e} and Vellinga, Willem-Pier and Planqu{\'e}, Robert and Joly, Alexis},
  title     = {{LifeCLEF} Bird Identification Task 2016: The arrival of Deep learning},
  booktitle = {Working Notes of CLEF 2016-Conference and Labs of the Evaluation forum, {\'E}vora, Portugal, 5-8 September, 2016.},
  year      = {2016},
  number    = {1609},
  pages     = {440--449},
  abstract  = {The LifeCLEF bird identification challenge provides a large-
scale testbed for the system-oriented evaluation of bird species identifi-
cation based on audio recordings. One of its main strength is that the
data used for the evaluation is collected through Xeno-Canto, the largest
network of bird sound recordists in the world. This makes the task closer
to the conditions of a real-world application than previous, similar initia-
tives. The main novelty of the 2016-th edition of the challenge was the
inclusion of soundscape recordings in addition to the usual xeno-canto
recordings that focus on a single foreground species. This paper reports
the methodology of the conducted evaluation, the overview of the sys-
tems experimented by the 6 participating research groups and a synthetic
analysis of the obtained results.},
}

@InProceedings{Arteta:2016,
  author       = {Arteta, Carlos and Lempitsky, Victor and Zisserman, Andrew},
  title        = {Counting in the wild},
  booktitle    = {European conference on computer vision},
  year         = {2016},
  pages        = {483--498},
  organization = {Springer},
  abstract     = {n this paper we explore the scenario of learning to count multiple instances of objects from images that have been dot-annotated through crowdsourcing. Specifically, we work with a large and challenging image dataset of penguins in the wild, for which tens of thousands of volunteer annotators have placed dots on instances of penguins in tens of thousands of images. The dataset, introduced and released with this paper, shows such a high-degree of object occlusion and scale variation that individual object detection or simple counting-density estimation is not able to estimate the bird counts reliably.

To address the challenging counting task, we augment and interleave density estimation with foreground-background segmentation and explicit local uncertainty estimation. The three tasks are solved jointly by a new deep multi-task architecture. Using this multi-task learning, we show that the spread between the annotators can provide hints about local object scale and aid the foreground-background segmentation, which can then be used to set a better target density for learning density prediction. Considerable improvements in counting accuracy over a single-task density estimation approach are observed in our experiments.},
  doi          = {10.1007/978-3-319-46478-7_30},
  keywords     = {counting},
}

@InProceedings{Kong:2017,
  author    = {Kong, Qiuqiang and Xu, Yong and Plumbley, Mark},
  title     = {Joint Detection and Classification Convolutional Neural Network on Weakly Labelled Bird Audio Detection},
  booktitle = {Proceedings of EUSIPCO 2017},
  year      = {2017},
  pages     = {1749-1753},
  month     = {Aug},
  note      = {Special Session on Bird Audio Signal Processing},
  abstract  = {Bird audio detection (BAD) aims to detect whether there is a bird call in an audio recording or not. One difficulty of this task is that the bird sound datasets are weakly labelled, that is only the presence or absence of a bird in a recording is known, without knowing when the birds call. We propose to apply joint detection and classification (JDC) model on the weakly labelled data (WLD) to detect and classify an audio clip at the same time. First, we apply VGG like convolutional neural network (CNN) on mel spectrogram as baseline. Then we propose a JDC-CNN model with VGG as a classifier and CNN as a detector. We report the denoising method including optimally-modified log-spectral amplitude (OM-LSA), median filter and spectral spectrogram will worse the classification accuracy on the contrary to previous work. JDC-CNN can predict the time stamps of the events from weakly labelled data, so is able to do sound event detection from WLD. We obtained area under curve (AUC) of 95.70% on the development data and 81.36% on the unseen evaluation data, which is nearly comparable to the baseline CNN model.},
  doi       = {10.23919/EUSIPCO.2017.8081509},
  issn      = {2076-1465},
  journal   = {EUSIPCO 2017 Proceedings},
  keywords  = {acoustic signal detection;acoustic signal processing;audio recording;audio signal processing;feature extraction;image denoising;learning (artificial intelligence);median filters;neural nets;signal classification;speech enhancement;bird call;audio recording;bird sound datasets;weakly labelled data;audio clip;JDC-CNN model;optimally-modified log-spectral amplitude;sound event detection;baseline CNN model;classification convolutional neural network;weakly labelled bird audio detection;spectral spectrogram;median filter;denoising method;mel spectrogram;joint detection and classification},
}

@InProceedings{Lostanlen:2021,
  author    = {Lostanlen, V. and others},
  title     = {Energy Efficiency Is Not Enough: Towards a Batteryless Internet of Sounds},
  booktitle = {International Workshop on the Internet of Sounds},
  year      = {2021},
  abstract  = {This position paper advocates for digital sobriety in the design and usage of wireless acoustic sensors. As of today, these devices all rely on batteries, which are either recharged by a human operator or via solar panels. Yet, batteries contain chemical pollutants and have a shorter lifespan than electronic components: as such, they hinder the autonomy and sustainability of the Internet of Sounds at large. Against this problem, our radical answer is to avoid the use of batteries altogether; and instead, to harvest ambient energy in real time and store it in a supercapacitor allowing a few minutes of operation. We show the inherent limitations of battery-dependent technologies for acoustic sensing. Then, we describe how a low-cost microcontroller (TI MSP430) could serve for audio acquisition and feature extraction on the edge. In particular, we stress the advantage of storing intermediate computations in ferroelectric random-access memory (FeRAM), which is nonvolatile, fast, and endurant. As a proof of concept, we present a simple-minded detector of sine tones in background noise, which relies on a fixed-point implementation of the fast Fourier transform (FFT). We outline future directions towards bioacoustic event classification without batteries nor wires.},
}

@Article{Roe:2021,
  author    = {Paul Roe and Philip Eichinski and Richard A. Fuller and Paul G. McDonald and Lin Schwarzkopf and Michael Towsey and Anthony Truskinger and David Tucker and David M. Watson},
  title     = {The {Australian Acoustic Observatory}},
  journal   = {Methods in Ecology and Evolution},
  year      = {2021},
  month     = {jul},
  abstract  = {    Fauna surveys are traditionally manual, and hence limited in scale, expensive and labour-intensive. Low-cost hardware and storage mean that acoustic recording now has the potential to efficiently build scale in terrestrial fauna surveys, both spatially and temporally.
    With this aim, we have constructed the Australian Acoustic Observatory. It provides a direct and permanent record of terrestrial soundscapes through continuous recording across Australian ecoregions, including those periodically subject to fire and flood, when manual surveys are dangerous or impossible.
    The observatory comprises 360 permanent listening stations deployed across Australia. Groups of four sensors are deployed at each of 90 sites, placed strategically across ecoregions, to provide representative datasets of soundscapes. Each station continuously records sound, resulting in year-round data collection. All data are made freely available under an open access licence.
    The Australian Acoustic Observatory is the world's first terrestrial acoustic observatory of this size. It provides continental-scale environmental monitoring of unparalleled spatial extent, temporal resolution and archival stability. It enables new approaches to understanding ecosystems, long-term environmental change, data visualization and acoustic science that will only increase in scientific value over time, particularly as others replicate the design in other parts of the world.
},
  doi       = {10.1111/2041-210x.13660},
  publisher = {Wiley},
}

@Article{Stowell:2018badchj,
  author        = {Stowell, D. and Stylianou, Y. and Wood, M. and Pamu{\l}a, H. and Glotin, H.},
  title         = {Automatic acoustic detection of birds through deep learning: the first Bird Audio Detection challenge},
  journal       = {Methods in Ecology and Evolution},
  year          = {2019},
  volume        = {16},
  number        = {153},
  pages         = {368--380},
  month         = Apr,
  issn          = {{2041-210X}},
  abstract      = {Assessing the presence and abundance of birds is important for monitoring specific species as well as overall ecosystem health. Many birds are most readily detected by their sounds, and thus passive acoustic monitoring is highly appropriate. Yet acoustic monitoring is often held back by practical limitations such as the need for manual configuration, reliance on example sound libraries, low accuracy, low robustness, and limited ability to generalise to novel acoustic conditions. Here we report outcomes from a collaborative data challenge showing that with modern machine learning including deep learning, general-purpose acoustic bird detection can achieve very high retrieval rates in remote monitoring data --- with no manual recalibration, and no pre-training of the detector for the target species or the acoustic conditions in the target environment. Multiple methods were able to attain performance of around 88% AUC (area under the ROC curve), much higher performance than previous general-purpose methods. We present new acoustic monitoring datasets, summarise the machine learning techniques proposed by challenge teams, conduct detailed performance evaluation, and discuss how such approaches to detection can be integrated into remote monitoring projects. },
  doi           = {10.1111/2041-210X.13103},
  eissn         = {{2041-2096}},
  eprint        = {1807.05812},
  keywords      = {Computer Science - Sound, Electrical Engineering and Systems Science - Audio and Speech Processing},
  orcid-numbers = {{Glotin, Herve/0000-0001-7338-8518 Wood, Mike/0000-0002-0635-2387 Stowell, Dan/0000-0001-8068-3769}},
  unique-id     = {{WOS:000460979800008}},
}

@Article{Lecun:2015,
  author    = {LeCun, Y. and Bengio, Y. and Hinton, G.},
  title     = {Deep learning},
  journal   = {Nature},
  year      = {2015},
  volume    = {521},
  number    = {7553},
  pages     = {436--444},
  abstract  = {Deep learning allows computational models that are composed of multiple processing layers to learn representations of data with multiple levels of abstraction. These methods have dramatically improved the state-of-the-art in speech recognition, visual object recognition, object detection and many other domains such as drug discovery and genomics. Deep learning discovers intricate structure in large data sets by using the backpropagation algorithm to indicate how a machine should change its internal parameters that are used to compute the representation in each layer from the representation in the previous layer. Deep convolutional nets have brought about breakthroughs in processing images, video, speech and audio, whereas recurrent nets have shone light on sequential data such as text and speech.},
  doi       = {10.1038/nature14539},
  publisher = {Nature Publishing Group},
}

@Article{Sethi:2020c,
  author       = {Sethi, Sarab S. and Ewers, Robert M. and Jones, Nick S. and Sleutel, Jani and Shabrani, Adi and Zulkifli, Nursyamin and Picinali, Lorenzo},
  title        = {Soundscapes predict species occurrence in tropical forests},
  journal      = {Oikos},
  year         = {2021},
[truncated: 20,456 more chars]
